# Supplementary material for: Morphological changes of large layer V pyramidal neurons in cortical motor-related areas after spinal cord injury in macaque monkeys
Source: Sci Rep. 2023 Jan 3;13:82. doi: 10.1038/s41598-022-26931-3 (PMC9810718; doi:10.1038/s41598-022-26931-3)
Supplement: Supplementary file 2 — Supplementary Information 2. [file 41598_2022_26931_MOESM2_ESM.xlsx]

## Sheet: somal_size
		Somal size of large layer V pyramidal neurons in each motor-related area
Normal	M1	SMA	PMd	PMv	Face		SCI	M1	SMA	PMd	PMv	Face
MonkeyA_1	675.896	373.724	287.872	211.217	429.598		MonkeyC_1	239.123	226.971	284.299	290.135	304.297
MonkeyA_2	556.711	837.988	261.401	201.722	639.757		MonkeyC_2	269.515	335.496	306.796	314.912	241.642
MonkeyA_3	588.545	540.901	308.188	428.507	589.229		MonkeyC_3	248.515	434.495	267.671	215.962	237.01
MonkeyA_4	647.721	471.992	272.199	341.964	419.622		MonkeyC_4	245.075	224.988	211.35	210.66	294.374
MonkeyA_5	822.153	359.875	291.377	385.842	451.716		MonkeyC_5	242.549	222.201	270.867	193.932	237.511
MonkeyA_6	374.972	368.889	268.415	233.352	362.011		MonkeyC_6	568.698	278.402	259.323	198.243	260.283
MonkeyA_7	437.176	357.119	283.725	254.627	301.267		MonkeyC_7	246.212	407.143	297.28	210.729	231.262
MonkeyA_8	414.082	307.782	269.331	422.461	244.784		MonkeyC_8	267.86	225.513	357.999	250.742	317.984
MonkeyA_9	368.903	435.018	311.15	418.394	503.09		MonkeyC_9	311.042	251.086	262.792	201.363	263.604
MonkeyA_10	385.605	304.972	331.734	299.961	376.83		MonkeyC_10	298.645	251.845	299.57	184.202	183.919
MonkeyA_11	267.935	428.446	273.479	350.485	349.768		MonkeyC_11	365.889	234.38	231.699	233.357	287.624
MonkeyA_12	241.369	589.373	299.693	379.653	310.438		MonkeyC_12	400.286	412.886	233.094	460.529	386.342
MonkeyA_13	656.405	549.168	264.472	264.382	323.824		MonkeyC_13	586.81	222.723	266.706	537.808	305.269
MonkeyA_14	480.186	405.252	218.644	415.679	207.366		MonkeyC_14	306.939	370.437	408.731	499.031	321.337
MonkeyA_15	587.183	386.245	217.353	277.115	205.21		MonkeyC_15	782.787	327.813	372.881	289.814	234.717
MonkeyA_16	312.456	375.632	294.263	351.524	297.71		MonkeyC_16	328.905	237.751	248.958	240.214	263.134
MonkeyA_17	500.993	376.74	314.696	418.459	203.081		MonkeyC_17	639.336	245.321	254.933	262.675	335.169
MonkeyA_18	338.749	409.697	333.962	422.461	464.181		MonkeyC_18	333.416	273.295	290.568	183.075	188.694
MonkeyA_19	518.899	335.903	315.826	431.196	337.7		MonkeyC_19	268.703	223.64	267.862	249.364	251.03
MonkeyA_20	318.312	481.792	218.813	385.927	191.445		MonkeyC_20	257.54	365.446	298.843	289.051	354.304
MonkeyB_1	349.727	413.831	357.81	269.563	311.422		MonkeyD_1	336.494	250.749	244.821	242.185	317.557
MonkeyB_2	341.226	511.183	251.191	234.902	320.524		MonkeyD_2	337.747	390.378	229.35	239.75	301.884
MonkeyB_3	424.608	426.247	259.539	315.391	297.779		MonkeyD_3	256.265	360.417	326.613	287.918	303.364
MonkeyB_4	338.111	432.213	283.202	217.875	468.73		MonkeyD_4	429.689	438.568	303.056	472.698	293.764
MonkeyB_5	571.141	691.011	298.165	237.648	314.459		MonkeyD_5	329.537	280.746	278.663	286.227	207.809
MonkeyB_6	445.896	310.428	327.602	335.038	169.527		MonkeyD_6	326.058	540.373	240.674	252.219	235.477
MonkeyB_7	316.688	390.137	318.537	283.344	255.356		MonkeyD_7	290.981	411.322	294.541	335.349	276.018
MonkeyB_8	452.851	315.024	325.733	250.823	204.188		MonkeyD_8	244.501	404.603	200.306	287.603	292.316
MonkeyB_9	389.61	451.416	240.409	261.969	167.377		MonkeyD_9	316.398	333.962	259.935	186.718	327.862
MonkeyB_10	393.299	445.448	207.19	286.011	280.698		MonkeyD_10	245.765	263.282	396.47	282.485	233.18
MonkeyB_11	505.682	412.779	236.193	409.541	211.109		MonkeyD_11	352.62	383.876	333.301	765.769	298.221
MonkeyB_12	376.314	414.758	263.086	364.255	174.75		MonkeyD_12	400.286	370.694	325.606	457.92	285.457
MonkeyB_13	585.572	328.146	295.555	403.813	236.093		MonkeyD_13	254.491	403.901	370.523	304.178	320.439
MonkeyB_14	333.451	433.036	253.896	251.613	208.421		MonkeyD_14	248.271	524.758	310.031	343.265	252.598
MonkeyB_15	522.468	561.668	338.041	276.203	254.001		MonkeyD_15	255.808	266.079	373.85	299.021	216.141
MonkeyB_16	268.578	590.209	318.635	263.45	249.573		MonkeyD_16	256.052	299.808	355.134	210.597	424.427
MonkeyB_17	368.641	394.416	276.798	255.138	223.639		MonkeyD_17	372.825	262.581	325.338	355.692	210.545
MonkeyB_18	344.188	357.378	253.505	249.089	245.948		MonkeyD_18	275.67	222.099	400.575	331.153	440.778
MonkeyB_19	417.404	538.199	334.575	254.426	268.651		MonkeyD_19	349.999	674.856	317.072	320.641	226.353
MonkeyB_20	593.202	440.712	271.479	268.083	181.988		MonkeyD_20	260.128	255.871	245.431	326.57	299.663
Mean	445.823	438.869	283.693	314.578	306.322		Mean	333.686	327.769	295.588	302.594	281.584
Count	40	40	40	40	40		Count	40	40	40	40	40
SD	20.6269	17.21	5.91449	11.6298	18.1819		SD	18.8617	16.3305	8.46518	18.4141	9.108

## Sheet: Fig.4a, 7a
Figure 4a, 7a		Intersection number of basal dendrites at every 10-µm position in the M1
Normal
Radius (µm)	MonkeyA_M1_1	MonkeyA_M1_2	MonkeyA_M1_3	MonkeyA_M1_4	MonkeyA_M1_5	MonkeyA_M1_6	MonkeyA_M1_7	MonkeyA_M1_8	MonkeyA_M1_9	MonkeyA_M1_10	MonkeyA_M1_11	MonkeyA_M1_12	MonkeyA_M1_13	MonkeyA_M1_14	MonkeyA_M1_15	MonkeyA_M1_16	MonkeyA_M1_17	MonkeyA_M1_18	MonkeyA_M1_19	MonkeyA_M1_20	MonkeyB_M1_1	MonkeyB_M1_2	MonkeyB_M1_3	MonkeyB_M1_4	MonkeyB_M1_5	MonkeyB_M1_6	MonkeyB_M1_7	MonkeyB_M1_8	MonkeyB_M1_9	MonkeyB_M1_10	MonkeyB_M1_11	MonkeyB_M1_12	MonkeyB_M1_13	MonkeyB_M1_14	MonkeyB_M1_15	MonkeyB_M1_16	MonkeyB_M1_17	MonkeyB_M1_18	MonkeyB_M1_19	MonkeyB_M1_20	Mean	Count	SD
30	8	3	7	7	6	3	6	4	4	6	9	4	5	7	4	8	8	4	4	4	7	3	2	4	3	5	6	4	5	5	4	5	3	2	4	3	5	5	6	5	4.925	40	0.273598
40	9	5	7	11	7	4	8	4	9	8	12	7	9	8	5	8	9	5	4	4	6	5	5	5	3	9	8	6	6	7	8	7	5	4	6	6	7	8	9	10	6.825	40	0.333758
50	12	7	10	13	10	6	10	6	13	13	13	8	11	9	8	11	14	7	4	10	9	5	8	7	5	12	10	9	10	8	11	10	8	5	10	8	8	11	9	13	9.275	40	0.40349
60	17	8	13	15	13	7	11	10	16	11	11	8	12	10	8	13	16	9	7	10	9	7	8	9	8	14	11	11	11	9	15	10	10	6	13	9	9	11	10	17	10.8	40	0.457417
70	17	9	14	15	17	9	12	14	17	13	9	7	14	11	9	10	17	9	8	12	9	11	8	10	10	15	12	11	12	9	16	13	10	8	15	10	8	12	13	17	11.8	40	0.477977
80	19	12	14	14	19	9	11	16	19	12	9	6	13	15	10	12	16	10	8	14	9	12	11	11	9	14	12	10	12	10	17	16	11	8	15	8	8	13	12	16	12.3	40	0.521585
90	20	11	14	12	18	8	10	19	17	9	8	5	11	13	13	9	18	9	8	13	9	13	12	11	10	13	12	10	11	10	17	19	13	8	16	9	8	14	12	16	12.2	40	0.578681
100	18	10	13	11	18	8	12	19	25	7	3	4	9	15	13	8	18	9	9	11	8	14	11	11	11	15	11	9	10	11	15	19	13	8	15	9	8	13	12	16	11.975	40	0.691049
110	19	7	10	10	16	7	11	18	18	5	2	3	8	14	12	6	17	7	9	11	8	14	10	12	11	16	11	7	10	11	16	18	12	7	15	9	7	11	12	16	11.075	40	0.677843
120	18	6	9	9	13	7	9	16	14	4	2	2	8	12	12	5	13	5	8	8	7	14	10	11	11	16	9	6	9	10	17	18	12	6	14	8	6	9	11	14	9.95	40	0.652363
130	16	6	9	9	13	7	7	16	14	4	2	2	6	9	11	4	9	4	7	8	6	14	10	11	11	15	7	4	7	10	15	20	12	6	12	8	6	9	11	14	9.275	40	0.660213
140	15	5	9	8	8	5	6	15	9	5	2	2	5	5	10	5	9	4	5	7	5	13	8	9	11	14	6	3	7	8	14	15	10	6	12	8	5	9	11	13	8.15	40	0.579069
150	14	5	7	7	8	4	6	13	7	5	1	1	4	4	9	5	8	4	5	6	4	11	7	9	11	13	6	3	7	6	12	15	9	5	12	8	5	8	10	12	7.4	40	0.549825
160	13	4	6	5	6	4	4	12	4	5			4	3	8	5	7	3	5	4	3	10	7	8	11	13	6	3	7	6	9	15	8	4	10	5	5	8	9	12	6.86842	38	0.524196
170	13	3	6	5	6	3	3	11	3	5			3	3	6	5	6	2	2	4	3	9	7	7	9	12	4	3	5	5	7	13	8	4	9	5	5	7	9	11	6.07895	38	0.499476
180	12	2	6	5	5	2	2	8	3	3			3		5	3	6	2	2	2	3	7	7	2	9	12	4	3	3	5	5	13	7	3	9	4	4	7	9	8	5.27027	37	0.506191
190	11	2	5	5	5	2	1	8	1	3			3		3	2	6	2	2	2	2	7	7	2	7	11	3	2	2	5	4	10	6	1	9	3	2	5	9	6	4.48649	37	0.48339
200	11	2	4	3	5	2	1	5	1	1			2		3	2	3	1	1	1		7	4	2	5	10	3	2	2	4	4	7	6	1	8	2	2	5	8	6	3.77778	36	0.443849
210	5	1	3	2	1	2	1	3		1			2		1	2	1	1	1			6	2	2	5	9	2	2	2	4	3	4	6	1	8	1	2	5	5	6	3	34	0.372877
220	3	1	3	3		1	1	3		1					1							6	2		4	8		2	1	4											2.75	16	0.504149
230	3	1	3	2						1					2							5	2		4	5		2	1	4											2.69231	13	0.398468
240	2		3	1											2							4	2		4	5		2	1	4											2.72727	11	0.406558
250	2		3	1											1							2	1		4	5		1	1	4											2.27273	11	0.449058
260	1		3	1											1							1			4	4			1	3											2.11111	9	0.454742
270	2		2																			1			3	2			1	3											2	7	0.308607
280	2		2																			1			1	1			1	3											1.57143	7	0.297381
290	1		1																			1			1	1				3											1.33333	6	0.333333
300	1		1																			1			1					3											1.4	5	0.4
310	1		1																			1			1					2											1.2	5	0.2
320	1		1																			1			1					1											1	5	0
330			1																						1					1											1	3	0
SCI
Radius (µm)	MonkeyC_M1_1	MonkeyC_M1_2	MonkeyC_M1_3	MonkeyC_M1_4	MonkeyC_M1_5	MonkeyC_M1_6	MonkeyC_M1_7	MonkeyC_M1_8	MonkeyC_M1_9	MonkeyC_M1_10	MonkeyC_M1_11	MonkeyC_M1_12	MonkeyC_M1_13	MonkeyC_M1_14	MonkeyC_M1_15	MonkeyC_M1_16	MonkeyC_M1_17	MonkeyC_M1_18	MonkeyC_M1_19	MonkeyC_M1_20	MonkeyD_M1_1	MonkeyD_M1_2	MonkeyD_M1_3	MonkeyD_M1_4	MonkeyD_M1_5	MonkeyD_M1_6	MonkeyD_M1_7	MonkeyD_M1_8	MonkeyD_M1_9	MonkeyD_M1_10	MonkeyD_M1_11	MonkeyD_M1_12	MonkeyD_M1_13	MonkeyD_M1_14	MonkeyD_M1_15	MonkeyD_M1_16	MonkeyD_M1_17	MonkeyD_M1_18	MonkeyD_M1_19	MonkeyD_M1_20	Mean	Count	SD
30	11	5	7	9	10	3	6	6	5	3	3	5	4	4	3	6	3	4	4	4	3	4	3	5	3	3	5	8	5	3	7	5	3	5	4	4	4	3	5	4	4.775	40	0.313147
40	10	5	8	11	13	5	7	8	7	4	5	7	4	5	5	6	4	7	6	7	6	5	5	8	5	5	7	10	7	6	10	4	4	9	8	6	5	6	6	6	6.55	40	0.331952
50	8	7	7	10	15	8	10	8	10	6	10	8	6	4	7	7	5	10	9	7	9	10	9	13	8	7	8	16	6	8	10	3	6	11	12	5	6	8	8	6	8.275	40	0.42364
60	6	8	4	10	13	11	13	8	11	7	9	8	7	4	8	10	9	10	12	6	8	11	10	11	10	9	9	10	2	8	10	4	6	13	11	8	8	5	12	7	8.65	40	0.419936
70	6	9	3	8	10	10	8	9	12	7	9	9	7	3	11	9	10	9	11	7	7	11	12	12	11	8	10	5	3	8	9	4	7	11	12	9	9	5	14	7	8.525	40	0.422125
80	5	7		7	7	7	6	6	8	6	7	7	8	3	12	7	8	9	7	7	5	8	12	12	11	4	10	3	3	7	8	2	6	10	8	4	8	4	10	7	7.07692	39	0.403066
90	3	5		4	5	5	6	5	8	5	5	7	7	2	12	7	6	8	4	6	4	7	11	9	9	4	10	1	3	4	6	1	6	6	4	3	7	2	8	7	5.69231	39	0.409328
100	1	4		4	2	1	3	5	7	5	6	5	6	2	11	2	4	5	3	5	2	6	11	5	8	3	10	1		3	2	1	4	4	3	1	5		5	5	4.32432	37	0.429844
110	1	4		2	2		2	2	6	4	6	4	6		10	1	2	4	2	5	1	6	8	5	7	4	9			1			2	2	2		4		2	5	3.90323	31	0.440808
120		3			1			2	6	3	5	4	6		7	1	2	2	1	4	1	3	6	2	5	2	8			1			1		1		4		2	3	3.18519	27	0.399562
130		1			1			2	5	2	5	3	6		6	1	1	2	1	3	1	3	4	1	3	2	7						1				2		2	2	2.68	25	0.363868
140					1			2	5	1	3	3	6		5		1			2	1	2	3	1	3	2	6						1				1		2	1	2.47619	21	0.369163
150								2	5	1	2	3	4		2		1			1	1	1	2		3	2	4														2.26667	15	0.330464
160								1	5	1	2	1	3		1		1			1	1	1	2		3		2														1.78571	14	0.31759
170									4		1		2		1		1			1	1		2		1		1														1.5	10	0.307318
180									4		1		1		1		1				1		2		1																1.5	8	0.377964
190									4				1								1		2		1																1.8	5	0.583095
200									3														1		1																1.66667	3	0.666667
210									3														1		1																1.66667	3	0.666667

## Sheet: Fig.4b,7a
Figure 4b, 7a		Intersection number of basal dendrites at every 10-µm position in the SMA
Normal
Radius (µm)	MonkeyA_SMA_1	MonkeyA_SMA_2	MonkeyA_SMA_3	MonkeyA_SMA_4	MonkeyA_SMA_5	MonkeyA_SMA_6	MonkeyA_SMA_7	MonkeyA_SMA_8	MonkeyA_SMA_9	MonkeyA_SMA_10	MonkeyA_SMA_11	MonkeyA_SMA_12	MonkeyA_SMA_13	MonkeyA_SMA_14	MonkeyA_SMA_15	MonkeyA_SMA_16	MonkeyA_SMA_17	MonkeyA_SMA_18	MonkeyA_SMA_19	MonkeyA_SMA_20	MonkeyB_SMA_1	MonkeyB_SMA_2	MonkeyB_SMA_3	MonkeyB_SMA_4	MonkeyB_SMA_5	MonkeyB_SMA_6	MonkeyB_SMA_7	MonkeyB_SMA_8	MonkeyB_SMA_9	MonkeyB_SMA_10	MonkeyB_SMA_11	MonkeyB_SMA_12	MonkeyB_SMA_13	MonkeyB_SMA_14	MonkeyB_SMA_15	MonkeyB_SMA_16	MonkeyB_SMA_17	MonkeyB_SMA_18	MonkeyB_SMA_19	MonkeyB_SMA_20	Mean	Count	SD
30	9	6	5	4	6	5	3	4	7	5	6	6	5	7	6	3	6	5	6	4	5	5	4	4	5	8	6	7	3	5	3	3	4	3	5	5	4	4	3	7	5.025	40	0.233391
40	10	8	10	7	9	9	6	7	7	8	8	9	7	10	8	5	9	8	8	9	8	6	7	5	10	10	8	8	5	6	5	4	6	6	6	10	6	6	5	11	7.5	40	0.284199
50	11	9	11	10	12	11	10	10	9	12	10	13	9	14	10	8	12	12	10	11	9	9	8	9	11	13	14	8	8	7	10	6	7	9	8	14	9	9	8	15	10.125	40	0.338146
60	13	11	14	11	15	14	12	12	14	13	12	16	12	12	13	11	14	14	12	10	10	9	9	11	12	17	15	8	11	8	10	8	8	13	11	14	11	9	8	14	11.775	40	0.37122
70	13	12	14	14	19	14	15	10	16	14	13	18	15	14	15	10	15	15	14	11	9	12	13	11	16	18	17	9	12	9	13	9	8	14	14	18	15	11	12	15	13.4	40	0.436771
80	11	13	16	15	21	15	15	11	14	15	13	20	17	12	15	13	15	17	14	13	9	13	12	12	17	17	14	9	9	9	17	12	9	14	17	15	15	11	12	12	13.75	40	0.459585
90	10	13	18	14	19	15	13	11	13	15	13	18	16	11	14	12	16	17	14	13	10	13	12	11	13	15	13	10	9	10	17	13	9	15	17	14	15	11	9	11	13.3	40	0.422447
100	10	13	18	9	19	15	13	10	14	10	11	18	15	11	13	12	17	17	16	14	12	12	9	10	10	16	13	10	8	9	16	14	9	14	14	10	15	11	9	11	12.675	40	0.470117
110	10	12	16	9	19	13	10	10	12	9	8	18	15	8	13	12	17	15	17	12	11	11	6	9	10	14	11	10	6	8	16	14	9	10	12	7	13	8	7	10	11.425	40	0.528529
120	8	13	16	6	20	12	9	9	10	6	9	14	15	5	14	9	14	14	15	11	9	11	4	7	9	12	10	9	6	8	15	13	9	9	12	6	11	6	8	10	10.325	40	0.551673
130	6	12	15	3	17	12	6	9	10	6	7	9	12	4	14	9	14	12	15	10	9	9	2	5	8	11	9	8	5	8	14	11	8	6	10	5	10	5	7	9	9.025	40	0.555263
140	6	12	13	3	16	11	6	5	9	5	6	7	12	3	13	5	14	12	12	8	9	8	1	5	6	9	8	8	4	8	13	9	7	4	10	4	9	4	6	8	7.95	40	0.553485
150	6	10	13	3	14	11	5	5	9	4	3	7	10	3	13	5	13	12	10	8	8	6	1	4	4	9	6	8	4	8	12	8	5	1	9	2	5	4	4	8	7	40	0.560449
160	6	10	13	3	13	11	2	5	7	4	3	7	10	2	11	4	11	11	8	8	6	6		3	3	8	5	8	3	7	11	7	5	1	7	1	4	1	4	7	6.30769	39	0.547542
170	5	9	10	3	12	9	2	5	5	2	2	6	9	2	9	2	8	10	7	7	4	6		3	3	5	5	8	2	6	10	5	5	1	7	1	4	1	2	7	5.35897	39	0.482469
180	5	9	9	3	9	8	1	5	5	2	2	5	7	2	9	2	7	9	7	6	3	6		3	3	4	3	7	2	3	8	5	3	1	5	1	2		2	6	4.71053	38	0.42488
190	4	9	9	2	9	4		4	4	1	1	4	4	2	7	2	5	7	7	5	3	4		3	3	2	3	4	2	3	6	3	3	1	3	1	2		1	6	3.86486	37	0.376011
200	4	8	8	2	8	2		3	3	1		4	3	2	7	2	4	5	5	4	2	4		3	3	2	1	3	1	2	5	2	2	1	3	1	1		1	5	3.25	36	0.341274
210	3	6	6		6	2		3	3			4	2	1	6	1	4	5	4	4	1	2		2	2	2	1	2	1	1	3	1	2	1	3	1	1		1	3	2.64706	34	0.285984
220	3	5	5		5	2		2	2			2	2		5	1	3	5	3	3	1	2		2	1	1	1		1		3	1	1	1	2		1		1	2	2.3	30	0.258866
230	1	3	4		3	1		2	1			1	1		3	1	2	5	3	1		2		2		1	1		1		1			1	2		1		1	1	1.76923	26	0.217027
240		3	3		3			2				1			3	1		5	3	1		2		2		1	1				1			1	1						2	17	0.284398
250		2	2		1			1				1			3			4	2	1		1		1							1										1.66667	12	0.284268
260		1	2		1			1				1			2			3	2			1		1																	1.5	10	0.223607
270		1	2		1										1			3	1			1																			1.42857	7	0.297381
280		1	2												1			2	1			1																			1.33333	6	0.210819
290		1	2												1				1																						1.25	4	0.25
300		1	1																																						1	2	0
SCI
Radius (µm)	MonkeyC_SMA_1	MonkeyC_SMA_2	MonkeyC_SMA_3	MonkeyC_SMA_4	MonkeyC_SMA_5	MonkeyC_SMA_6	MonkeyC_SMA_7	MonkeyC_SMA_8	MonkeyC_SMA_9	MonkeyC_SMA_10	MonkeyC_SMA_11	MonkeyC_SMA_12	MonkeyC_SMA_13	MonkeyC_SMA_14	MonkeyC_SMA_15	MonkeyC_SMA_16	MonkeyC_SMA_17	MonkeyC_SMA_18	MonkeyC_SMA_19	MonkeyC_SMA_20	MonkeyD_SMA_1	MonkeyD_SMA_2	MonkeyD_SMA_3	MonkeyD_SMA_4	MonkeyD_SMA_5	MonkeyD_SMA_6	MonkeyD_SMA_7	MonkeyD_SMA_8	MonkeyD_SMA_9	MonkeyD_SMA_10	MonkeyD_SMA_11	MonkeyD_SMA_12	MonkeyD_SMA_13	MonkeyD_SMA_14	MonkeyD_SMA_15	MonkeyD_SMA_16	MonkeyD_SMA_17	MonkeyD_SMA_18	MonkeyD_SMA_19	MonkeyD_SMA_20	Mean	Count	SD
30	5	4	4	7	5	8	5	7	7	7	7	4	7	5	4	7	6	5	5	5	6	4	4	4	8	5	5	6	2	4	4	4	6	3	6	6	11	6	2	4	5.35	40	0.273978
40	8	5	6	9	6	10	6	6	7	8	12	6	6	6	6	8	4	6	8	9	6	4	6	5	8	6	5	8	4	11	9	6	11	5	7	10	10	7	3	5	6.95	40	0.337696
50	8	6	7	10	9	15	8	6	8	9	15	8	5	6	7	8	4	9	8	13	8	7	8	12	8	9	6	9	6	11	10	8	15	8	5	12	6	7	4	8	8.4	40	0.436771
60	10	7	7	11	10	16	10	5	3	12	15	9	4	4	3	4	3	10	8	10	11	8	7	12	7	11	9	9	6	9	12	10	19	9	3	10	7	7	7	9	8.575	40	0.564877
70	9	7	8	11	9	14	9	4	2	10	14	9	4	3	4	2	2	10	8	7	13	9	7	12	6	9	11	8	6	6	13	11	17	11		8	6	6	8	7	8.20513	39	0.564562
80	8	6	7	9	9	12	10	4	1	7	13	10	4	1	1	1	1	12	5	3	9	8	3	9	6	9	11	8	7	5	12	8	15	8		4	6	6	4	8	6.92308	39	0.5778
90	5	4	5	7	7	13	9	4		5	12	10	4	1	1		1	12	3	2	9	7	1	2	4	8	11	6	5	5	12	7	12	8		3	5	6	2	7	6.08108	37	0.583016
100	4	1	4	7	6	9	6	1		3	11	6	1	1				10	3	1	8	5			4	5	9	7	4	5	9	6	10	7		3	4	4	2	6	5.21212	33	0.501433
110	3		2	6	6	6	5			3	9	4		1				7	2	1	7	4			4	3	8	6	4	3	7	5	10	5		1	3	2	2	4	4.43333	30	0.435978
120	1		2	5	5	3	2			3	7	3		1				6	2		4	2			4	1	6	5	2	3	5	5	8	4		1	2	2	2	4	3.44828	29	0.352982
130			2	4	4	2	2			1	7	2						5	1		3	2			2		3	4	2	2	4	4	5	2		1	1	2	2	4	2.80769	26	0.293621
140			1	3	4	1				1	7							5			2	2			2		1	2	1	1	2	3	4	2		1		1	2	4	2.36364	22	0.338992
150			1	2	3	1					4							2			2	1			1		1		1		2	3		1				1		3	1.8125	16	0.245268
160				2	3	1					3							1			1	1					1		2		1	3		1						3	1.76923	13	0.25705
170				1	2	1					2							1			1	1							3		1	1									1.4	10	0.221108
180				1	1	1					1							1			1								2		1										1.125	8	0.125
190				1	1	1					1																		1		1										1	6	0
200				1	1	1					1																														1	4	0
210

## Sheet: Fig.4c,7a
Figure 4c, 7a		Intersection number of basal dendrites at every 10-µm position in the PMd
Normal
Radius (µm)	MonkeyA_PMd_1	MonkeyA_PMd_2	MonkeyA_PMd_3	MonkeyA_PMd_4	MonkeyA_PMd_5	MonkeyA_PMd_6	MonkeyA_PMd_7	MonkeyA_PMd_8	MonkeyA_PMd_9	MonkeyA_PMd_10	MonkeyA_PMd_11	MonkeyA_PMd_12	MonkeyA_PMd_13	MonkeyA_PMd_14	MonkeyA_PMd_15	MonkeyA_PMd_16	MonkeyA_PMd_17	MonkeyA_PMd_18	MonkeyA_PMd_19	MonkeyA_PMd_20	MonkeyB_PMd_1	MonkeyB_PMd_2	MonkeyB_PMd_3	MonkeyB_PMd_4	MonkeyB_PMd_5	MonkeyB_PMd_6	MonkeyB_PMd_7	MonkeyB_PMd_8	MonkeyB_PMd_9	MonkeyB_PMd_10	MonkeyB_PMd_11	MonkeyB_PMd_12	MonkeyB_PMd_13	MonkeyB_PMd_14	MonkeyB_PMd_15	MonkeyB_PMd_16	MonkeyB_PMd_17	MonkeyB_PMd_18	MonkeyB_PMd_19	MonkeyB_PMd_20	Mean	Count	SD
30	7	9	6	3	5	6	9	5	7	5	5	7	6	8	8	7	3	3	5	7	6	2	4	3	2	2	2	3	3	5	3	3	3	4	3	4	2	3	3	5	4.65	40	0.32532
40	8	13	8	6	14	7	13	8	10	9	7	10	9	10	14	8	7	6	8	11	10	4	5	6	3	3	4	4	5	6	6	5	5	7	5	7	2	5	5	7	7.25	40	0.473327
50	8	10	10	7	16	8	16	10	10	15	9	10	12	12	12	12	10	7	11	15	12	5	6	7	4	5	4	5	7	8	6	6	5	9	5	8	4	8	6	8	8.7	40	0.527695
60	10	9	11	9	19	8	18	10	11	16	10	12	12	11	14	9	12	7	11	16	15	5	7	10	7	6	7	6	7	7	9	9	8	11	7	10	6	10	8	11	10.025	40	0.524389
70	10	4	12	9	20	7	19	9	10	17	12	7	11	11	11	8	20	7	11	14	15	7	7	14	8	7	8	7	5	8	10	9	10	12	7	9	9	11	10	15	10.425	40	0.607525
80	8	3	10	5	14	5	15	8	10	16	13	7	11	10	10	7	20	8	11	13	13	9	7	15	10	11	7	8	5	8	9	8	10	11	7	9	8	11	10	15	9.875	40	0.542061
90	7		7	5	11	5	15	7	9	14	10	5	9	9	8	6	21	8	10	9	11	9	7	15	10	12	7	7	5	7	10	7	11	10	6	10	8	11	11	14	9.30769	39	0.528734
100	6		5	4	7	5	13	6	8	13	9	5	8	8	7	5	21	9	7	9	6	8	6	12	10	12	6	6	3	7	8	7	9	5	5	10	6	10	9	13	8.02564	39	0.532971
110	6		5	4	4	4	12	6	5	9	8	4	6	6	6	3	21	8	6	8	3	8	6	8	10	9	5	5	2	7	7	6	9	2	4	10	5	10	9	11	6.84615	39	0.54431
120	6		4	4	3	4	11	5	5	9	6	1	5	5	3	3	19	7	5	3	4	7	5	6	10	7	5	4	2	7	6	6	8	1	4	8	5	10	8	9	5.89744	39	0.515345
130	6		2	3	3	3	8	4	4	6	4	1	4	3	2	3	17	4	5	2	3	6	3	5	8	5	5	2	2	6	6	5	6	1	4	8	3	10	6	9	4.79487	39	0.473565
140	3		1		3	3	7	4	2	4	4		4	3	2	2	13	4	5	2	3	3	3	2	5	4	3	2	1	4	6	3	4		4	8	2	10	4	8	4.02778	36	0.416878
150	2				2	2	7	3	2	2	3		4	2		1	6	4	4	2	2	1	3	2	4	4	1		1	3	5	2	4		4	6	1	9	4	6	3.27273	33	0.335051
160	1				3	1	4	1	1	1	2		3	1			5	4	4	2	1	1	3	2	4	2	1		1	1	5	2	2		3	6		8	2	6	2.67742	31	0.33243
170	1				1	1	4	1		1	1		1				4	2	2	2		1		1	3	1			1	1	4	2	2		2	5		7	2	6	2.26923	26	0.335388
180	1				1		4			1			1				4	2	2	1					3	1				1	3	1	2		1	5		7	2	5	2.4	20	0.393366
190					1		1						1				4	2	2	1					1	1					3	1	2		1	5		6	2	3	2.17647	17	0.37608
200					1												2	2	1						1	1					3	1				4		4		2	2	11	0.356753
210					1												1	2	1												1					1		3		1	1.375	8	0.263052
220					1												1	2	1																			2		1	1.33333	6	0.210819
230					1													1	1																			1			1	4	0
240					1													1																				1			1	3	0
SCI
Radius (µm)	MonkeyC_PMd_1	MonkeyC_PMd_2	MonkeyC_PMd_3	MonkeyC_PMd_4	MonkeyC_PMd_5	MonkeyC_PMd_6	MonkeyC_PMd_7	MonkeyC_PMd_8	MonkeyC_PMd_9	MonkeyC_PMd_10	MonkeyC_PMd_11	MonkeyC_PMd_12	MonkeyC_PMd_13	MonkeyC_PMd_14	MonkeyC_PMd_15	MonkeyC_PMd_16	MonkeyC_PMd_17	MonkeyC_PMd_18	MonkeyC_PMd_19	MonkeyC_PMd_20	MonkeyD_PMd_1	MonkeyD_PMd_2	MonkeyD_PMd_3	MonkeyD_PMd_4	MonkeyD_PMd_5	MonkeyD_PMd_6	MonkeyD_PMd_7	MonkeyD_PMd_8	MonkeyD_PMd_9	MonkeyD_PMd_10	MonkeyD_PMd_11	MonkeyD_PMd_12	MonkeyD_PMd_13	MonkeyD_PMd_14	MonkeyD_PMd_15	MonkeyD_PMd_16	MonkeyD_PMd_17	MonkeyD_PMd_18	MonkeyD_PMd_19	MonkeyD_PMd_20	Mean	Count	SD
30	6	10	5	13	10	5	4	4	7	5	3	3	8	5	5	7	3	5	8	7	5	4	5	6	4	6	4	4	5	4	6	4	3	5	4	3	4	4	5	3	5.275	40	0.33966
40	8	11	7	16	14	5	8	7	8	7	4	6	12	9	9	11	8	8	10	8	6	6	9	9	5	9	5	6	9	8	8	5	5	9	6	6	6	7	7	4	7.775	40	0.402695
50	14	10	9	14	20	6	9	9	7	9	6	8	15	10	8	14	8	12	13	12	6	9	9	10	4	10	5	5	10	10	11	6	7	12	6	7	8	9	7	5	9.225	40	0.519476
60	16	7	10	11	21	9	10	11	7	12	7	11	15	14	9	11	7	15	15	9	10	10	11	7	6	12	6	6	10	9	14	7	8	13	6	8	10	9	7	6	10.05	40	0.53223
70	16	7	10	8	17	7	11	9	8	11	7	4	15	10	8	11	4	12	13	9	9	9	8	7	6	9	6	5	7	7	10	6	9	14	6	7	9	8	5	6	8.75	40	0.487997
80	14	7	10	6	10	6	8	5	5	9	5	4	11	10	4	10	4	9	14	5	9	8	8	6	5	4	5	5	6	7	9	3	7	15	6	7	10	7	3	4	7.25	40	0.473327
90	12	6	9	6	9	3	5	2	3	5	5	4	8	7	4	8	1	8	7	4	9	6	8	6	4	3	4	5	4	6	8	2	6	15	4	6	11	5	1	3	5.8	40	0.467124
100	7	6	6	6	6	3	3	1		2	3	1	6	6	2	6	1	4	5	2	10	4	7	5	6	2	5	5	4	6	6	2	6	12	3	5	10	4		3	4.76316	38	0.40697
110	3	6	4	5	5	3	2	1					3	6	1	6		3	5	2	10	3	6	5	4	1	3	4	2	4	2	2	6	10		4	9	1		2	4.0303	33	0.420779
120	2	6	4	2	3	3	2	1					1	3		4		2	5	2	6	1	5	4	3		2	2		3	1		4	8		3	6	1		2	3.13793	29	0.335591
130		5	3		1	2	2	1						1		2		2	3		5	1	5	3	2		2	2		2	1		4	6		1	6	1		1	2.56	25	0.332064
140		5	3		1	1	2	1						1		1		2	2		3	1	4	2	2		2	1		2	1		3	4		1	5	1		1	2.08	25	0.257682
150		5	1		1		2											2	1		2	1	3	1	2		2	1			1		2	3		1	4	1		1	1.85	20	0.254176
160		4	1		1														1			1	2		2		2	1			1		2	1			3	1			1.64286	14	0.248228
170		3			1														1				2		2		2	1					1	1			2				1.6	10	0.221108
180		3			1														1				1		2		2	1					1								1.5	8	0.267261
190		2			1																		1					1													1.25	4	0.25
200		2																					1					1													1.33333	3	0.333333
210		2

## Sheet: Fig.4d,7a
Figure 4d, 7a		Intersection number of basal dendrites at every 10-µm position in the PMv
Normal
Radius (µm)	MonkeyA_PMv_1	MonkeyA_PMv_2	MonkeyA_PMv_3	MonkeyA_PMv_4	MonkeyA_PMv_5	MonkeyA_PMv_6	MonkeyA_PMv_7	MonkeyA_PMv_8	MonkeyA_PMv_9	MonkeyA_PMv_10	MonkeyA_PMv_11	MonkeyA_PMv_12	MonkeyA_PMv_13	MonkeyA_PMv_14	MonkeyA_PMv_15	MonkeyA_PMv_16	MonkeyA_PMv_17	MonkeyA_PMv_18	MonkeyA_PMv_19	MonkeyA_PMv_20	MonkeyB_PMv_1	MonkeyB_PMv_2	MonkeyB_PMv_3	MonkeyB_PMv_4	MonkeyB_PMv_5	MonkeyB_PMv_6	MonkeyB_PMv_7	MonkeyB_PMv_8	MonkeyB_PMv_9	MonkeyB_PMv_10	MonkeyB_PMv_11	MonkeyB_PMv_12	MonkeyB_PMv_13	MonkeyB_PMv_14	MonkeyB_PMv_15	MonkeyB_PMv_16	MonkeyB_PMv_17	MonkeyB_PMv_18	MonkeyB_PMv_19	MonkeyB_PMv_20	Mean	Count	SD
30	8	11	9	11	10	4	6	4	7	4	6	8	8	5	4	5	3	7	4	5	8	4	3	8	8	5	5	6	4	5	3	2	2	3	3	4	6	5	6	2	5.525	40	0.378911
40	8	11	9	16	10	8	9	7	10	6	14	13	14	7	6	7	4	13	5	5	14	8	5	8	8	6	8	10	5	9	5	4	5	6	4	9	9	7	9	5	8.15	40	0.492963
50	11	9	11	15	13	9	12	12	11	8	14	16	15	12	8	11	6	16	6	7	14	9	7	11	9	8	9	11	7	10	9	7	9	7	6	7	9	11	11	6	9.975	40	0.4536
60	13	6	10	16	12	10	15	14	13	10	15	17	15	16	9	14	10	16	9	9	13	10	10	9	7	7	9	13	10	10	12	9	9	8	8	10	11	14	12	8	11.2	40	0.456014
70	12	4	9	16	10	8	17	16	13	10	15	17	14	17	11	14	10	17	10	12	12	10	11	8	5	5	9	11	11	11	13	12	10	9	10	8	11	16	11	12	11.425	40	0.52243
80	12	2	9	17	9	9	15	16	12	11	15	19	14	16	12	10	11	19	9	10	11	12	15	8	4	4	8	8	12	11	13	14	11	9	11	8	13	15	10	9	11.325	40	0.592028
90	10	1	8	17	9	9	14	17	12	11	15	18	9	16	12	8	10	20	8	13	12	11	14	7	3	3	9	7	14	9	15	15	9	9	10	7	13	13	9	10	10.9	40	0.648272
100	6	1	8	15	6	6	10	15	11	12	14	16	8	14	14	8	8	18	6	11	9	11	14	7	1	2	9	7	13	6	15	15	8	9	9	6	11	13	8	11	9.775	40	0.648951
110	6		8	12	5	3	9	14	11	11	12	14	8	14	12	8	6	19	5	11	8	7	14	4	1	1	9	6	13	5	13	13	7	7	8	6	9	13	5	10	8.89744	39	0.641349
120	5		3	11	5	3	6	12	10	10	11	14	7	11	12	5	6	18	4	10	7	8	13	3	1	1	8	4	13	4	9	11	7	6	5	5	8	13	4	10	7.76923	39	0.631453
130	5		2	4	5	3	2	9	10	10	10	13	4	11	10	2	6	17	4	8	5	4	11	2	1	1	7	3	13	2	7	11	7	6	4	5	7	12	2	7	6.46154	39	0.631864
140	5			2	5	1	2	8	10	9	9	13	3	11	10	1	6	15	4	4	4	3	11			1	7	2	11	1	5	9	7	6	4	4	7	9	1	5	5.97222	36	0.626766
150	3			2	4		1	7	9	8	9	9	3	11	10	1	5	14	5	3	3	1	11			1	7	2	11	1	2	7	7	5	4	2	5	8	1	4	5.31429	35	0.610512
160	2			1	2		1	5	7	7	7	9	2	10	8	1	5	12	5	1	1		10			1	7	2	8	1	1	5	6	5	3	2	4	8	1	4	4.52941	34	0.555695
170	1			1	2			5	5	7	7	8	2	7	7	1	5	11	4	1	1		8			1	7	2	6		1	2	6	4	3	2	4	5	1	3	4.0625	32	0.483472
180				1	2			4	5	6	5	5	2	5	6	1	3	9	2				6			1	7	2	4		1	1	6	4	2	1	2	4		2	3.53571	28	0.416213
190					2			4	5	3	5	5	1	4	5		3	8	1				6				5	2	1		1	1	4	3	1	1	2	3		1	3.08	25	0.391237
200					2			2	4	2	3	2		3	4		3	8	1				5				4	1			1	1	4	3			2	2			2.85	20	0.378883
210					1			1	3	2	3	1		3	2		3	6	1				5				2				1	1	3	3			1	2			2.31579	19	0.324917
220								1	3	1	2	1		2	2		3	6	1				3				1					1	2	2				1			2	16	0.32914
230								1	3		2	1		1	1		3	6	1				2									1	2					1			1.92308	13	0.399704
240								1	2		1	1		1			3	6	1				2										1								1.9	10	0.504425
250									2								3	5					1										1								2.4	5	0.748331
260									2								3	4					1										1								2.2	5	0.583095
270									1								2	4					1										1								1.8	5	0.583095
280									1								2	4					1										1								1.8	5	0.583095
290																	1	4					1										1								1.75	4	0.75
300																	1	4															1								2	3	1
310																	1	4															1								2	3	1
320																	1	3
330																	1	3
SCI
Radius (µm)	MonkeyC_PMv_1	MonkeyC_PMv_2	MonkeyC_PMv_3	MonkeyC_PMv_4	MonkeyC_PMv_5	MonkeyC_PMv_6	MonkeyC_PMv_7	MonkeyC_PMv_8	MonkeyC_PMv_9	MonkeyC_PMv_10	MonkeyC_PMv_11	MonkeyC_PMv_12	MonkeyC_PMv_13	MonkeyC_PMv_14	MonkeyC_PMv_15	MonkeyC_PMv_16	MonkeyC_PMv_17	MonkeyC_PMv_18	MonkeyC_PMv_19	MonkeyC_PMv_20	MonkeyD_PMv_1	MonkeyD_PMv_2	MonkeyD_PMv_3	MonkeyD_PMv_4	MonkeyD_PMv_5	MonkeyD_PMv_6	MonkeyD_PMv_7	MonkeyD_PMv_8	MonkeyD_PMv_9	MonkeyD_PMv_10	MonkeyD_PMv_11	MonkeyD_PMv_12	MonkeyD_PMv_13	MonkeyD_PMv_14	MonkeyD_PMv_15	MonkeyD_PMv_16	MonkeyD_PMv_17	MonkeyD_PMv_18	MonkeyD_PMv_19	MonkeyD_PMv_20	Mean	Count	SD
30	6	7	4	7	7	7	4	7	6	7	6	4	4	5	5	4	6	5	8	4	4	5	4	5	5	3	4	5	5	5	3	6	3	6	4	2	6	3	3	7	5.025	40	0.230628
40	7	8	5	7	9	7	4	8	8	9	9	5	9	8	8	5	7	6	12	5	5	7	5	8	5	5	5	9	5	7	5	9	7	9	7	4	7	4	4	11	6.85	40	0.315314
50	9	9	5	5	10	7	6	9	9	10	13	5	11	10	7	7	7	8	13	5	5	9	6	12	7	7	5	9	4	7	6	9	9	8	6	6	12	9	6	14	8.025	40	0.399499
60	12	7	4	3	8	6	7	11	10	8	10	7	10	11	5	6	5	9	14	6	5	9	8	11	9	8	5	9	3	6	6	9	11	7	5	6	12	11	5	14	7.95	40	0.448573
70	11	7	4	4	5	2	6	4	8	9	11	6	8	10	4	4	4	9	8	6	4	9	7	8	11	9	5	9	3	3	7	10	12	6	4	6	13	12	4	14	7.15	40	0.490356
80	10	3	3	3	2		5	2	8	8	7	7	5	7	3	3	2	6	4	4	3	8	8	5	12	9	3	8	3	3	8	10	10	5	4	5	11	13	1	13	6	39	0.528538
90	10	2	3	2	2		3	2	5	5	4	6	5	5	3		2	4	2	4	1	7	8	6	11	7	3	7	2	3	7	9	9	4	4	5	6	11	1	8	4.94737	38	0.450931
100	9	2	1	1	2		3	1	4	2	2	6	2	1	1			3	1	3		4	8	5	8	6	3	4		2	5	7	9	1	4	3	4	8		7	3.88235	34	0.440314
110	5	1			1		2	1	3	2		2	1	1	1					3		3	6	4	6	5	3	3			5	5	6	1	4	3	1	4		6	3.14286	28	0.343936
120	2	1					1	1	3	1		2	1	1						3		2	5	4	4	3	3	2			5	5	3		1	1	2	3		4	2.52	25	0.277609
130		1					1		1	1		1								2			5	4	2	3	2	1			4	4	2		1	1	2	1		2	2.05	20	0.28539
140							1					1								2			4	2	1	3	1	1			3	5	1		1		1	1		1	1.8125	16	0.319097
150							1													1			3	2		2		1			3	4					1				2	9	0.372678
160																				1			3	2				1			2	4					1				2	7	0.436436
170																				1			2	2							1	3					1				1.66667	6	0.333333
180																				1			1	1								3					1				1.4	5	0.4
190																								1
200																								1
210																								1

## Sheet: Fig.4e
Figure 4e		total basal dendrites length of large layer V pyramidal neurons in motor-related areas
Normal	M1	SMA	PMd	PMv		SCI	M1	SMA	PMd	PMv
MonkeyA_1	3388.7	1796.9	1122.9	1397.4		MonkeyC_1	772.3	836.4	1198.1	1072.7
MonkeyA_2	1208.8	2432.8	652.6	731		MonkeyC_2	732.6	528	1424.3	613.4
MonkeyA_3	2269.2	3021.3	1021.5	1096.6		MonkeyC_3	481.8	697.1	998.3	369.1
MonkeyA_4	2137	1479.2	800.7	2064.1		MonkeyC_4	903	1166.7	1167.6	414.1
MonkeyA_5	2328.3	3191	1797.2	1433.7		MonkeyC_5	1059.2	1111.7	1630.1	767.1
MonkeyA_6	1182	2345.3	833.8	940.1		MonkeyC_6	609.9	1441.6	706.9	359.8
MonkeyA_7	1539.4	1636.8	2157.7	1482.1		MonkeyC_7	786	854.8	873.9	574.9
MonkeyA_8	2569.2	1752.5	1096.1	2071.3		MonkeyC_8	842.4	473.5	710.2	576.5
MonkeyA_9	2352.6	2043.6	1183.8	2209.3		MonkeyC_9	1582.5	428.2	678.2	845.6
MonkeyA_10	1500.9	1569	1751.7	1769.1		MonkeyC_10	666.3	829.7	807	837.1
MonkeyA_11	1032.8	1595.7	1469.2	2293.3		MonkeyC_11	1040.1	1623	512.4	821.7
MonkeyA_12	740.3	2517.5	895.9	2619.7		MonkeyC_12	962.4	822.1	607.2	632.5
MonkeyA_13	1672.7	2360.6	1278.8	1615.3		MonkeyC_13	1069.8	467.7	1206.1	683.1
MonkeyA_14	1674.9	1541.6	1255.6	2275.9		MonkeyC_14	340.9	381.1	1023.7	832
MonkeyA_15	1952	2644.3	1381.6	1903.3		MonkeyC_15	1334.7	343.1	634	501.6
MonkeyA_16	1772.2	1605.8	950.1	1300.1		MonkeyC_16	756.8	494.2	1165.6	391.6
MonkeyA_17	2505	2571.4	2605.5	1647		MonkeyC_17	788.4	335.2	485.8	464.5
MonkeyA_18	1200.2	2909	1300.7	3902.3		MonkeyC_18	822.1	1193.5	1074.5	713.5
MonkeyA_19	1217.5	2545.8	1419.7	1159.7		MonkeyC_19	770.7	648.8	1302.8	884.7
MonkeyA_20	1573	2023.1	1521.6	1371		MonkeyC_20	806.3	668.7	764.3	663.7
MonkeyB_1	1311.2	1581.5	1319.7	1964.4		MonkeyD_1	692.1	1131.2	1108.5	376.7
MonkeyB_2	2370.2	1858.9	900.2	1276		MonkeyD_2	1014.6	762.9	812.4	791.9
MonkeyB_3	1819.8	1054.5	893.4	2241.5		MonkeyD_3	1312.8	516.7	1130	975.5
MonkeyB_4	1616.9	1484	1348.6	993.6		MonkeyD_4	1067.2	730.6	889.4	596.1
MonkeyB_5	2203.9	1709.1	1250.8	594.6		MonkeyD_5	1106.5	779.8	718.3	1099
MonkeyB_6	3062.4	2232.4	1148.8	619.5		MonkeyD_6	771.4	825.4	718.5	1045.3
MonkeyB_7	1691.2	1945.9	777	1552.6		MonkeyD_7	1299.8	1100.5	670.5	852.1
MonkeyB_8	1352.8	1662.5	748.2	1254.3		MonkeyD_8	759.5	991	702.2	874.2
MonkeyB_9	1732.3	1243.5	648.4	1823.3		MonkeyD_9	428	740.9	772.2	344.7
MonkeyB_10	2035.1	1408.7	1039.6	1136		MonkeyD_10	660.7	800.9	840.1	493.1
MonkeyB_11	2505.1	2371.5	1272.5	1595.4		MonkeyD_11	806.1	1268.3	927.7	881.3
MonkeyB_12	3025.1	1655.2	974.3	1630.7		MonkeyD_12	325.2	1000	480.4	1287.3
MonkeyB_13	2276.5	1359	1152.9	1589		MonkeyD_13	583.4	1593.9	834.8	970.8
MonkeyB_14	1106.7	1488.6	930.7	1290.9		MonkeyD_14	895.9	887.7	1565.9	592.5
MonkeyB_15	2649.3	2012.7	882.9	1143.8		MonkeyD_15	804.3	339.3	506.9	547.5
MonkeyB_16	1421.9	1549.9	1595.4	1104.1		MonkeyD_16	580	781.6	698.1	532.1
MonkeyB_17	1369.4	1788	745	1616.2		MonkeyD_17	785.2	789.9	1223	973
MonkeyB_18	2194.7	1195.7	1813.2	2127.8		MonkeyD_18	399.2	708	707.1	989.8
MonkeyB_19	2273.7	1283.8	1209.3	1174.7		MonkeyD_19	953.4	473.7	502	329.5
MonkeyB_20	3096.7	2066	1811.6	1412.7		MonkeyD_20	731.9	873.4	542.2	1305.5
Mean	1923.29	1913.36	1223.98	1585.58		Mean	827.635	811.02	883.03	721.927
Count	40	40	40	40		Count	40	40	40	40
SD	100.553	83.3136	66.4472	96.3628		SD	43.0718	51.9354	47.3457	41.2103

## Sheet: Fig.5,7b
Figure 5		Spine density of basal dendrites of large layer V puramidal neurons in motor related areas
Normal	M1	SMA	PMd	PMv		SCI	M1	SMA	PMd	PMv
MonkeyA_1	0.520309	0.702106	0.569436	1.12613		MonkeyC_1	0.462963	0.70619	0.37234	0.433905
MonkeyA_2	0.5583	0.686983	0.618182	0.958466		MonkeyC_2	0.344468	0.238854	0.518888	0.326975
MonkeyA_3	0.492884	0.79009	0.563725	0.846304		MonkeyC_3	0.725126	0.501543	0.437342	0.418535
MonkeyA_4	0.671856	0.490196	0.388437	0.909879		MonkeyC_4	0.61086	0.481675	0.527523	0.37037
MonkeyA_5	0.599174	0.748119	0.579151	0.943188		MonkeyC_5	0.383712	0.448852	0.566372	0.418605
MonkeyA_6	0.797267	0.697078	0.693681	0.56797		MonkeyC_6	0.282209	0.450311	0.338617	0.442708
MonkeyA_7	0.667107	0.728942	0.449083	0.62694		MonkeyC_7	0.4474	0.300469	0.348221	0.351288
MonkeyA_8	0.691347	0.750478	0.590278	0.683012		MonkeyC_8	0.588768	0.471698	0.56369	0.308008
MonkeyA_9	0.686977	0.661626	0.59637	0.775334		MonkeyC_9	0.426806	0.297872	0.542636	0.375123
MonkeyA_10	0.784424	0.823654	0.566502	0.819082		MonkeyC_10	0.335616	0.49505	0.309023	0.416069
MonkeyA_11	0.75969	0.809561	0.512975	0.635954		MonkeyC_11	0.410256	0.33805	0.397554	0.371287
MonkeyA_12	0.809778	0.80819	0.448113	0.834753		MonkeyC_12	0.231481	0.243463	0.441176	0.274678
MonkeyA_13	0.503792	0.657815	0.731707	0.947765		MonkeyC_13	0.240602	0.584795	0.458101	0.388199
MonkeyA_14	0.68306	0.746073	0.566632	0.758659		MonkeyC_14	0.246433	0.542553	0.325901	0.386681
MonkeyA_15	0.812554	0.676247	0.63591	0.673547		MonkeyC_15	0.152346	0.401396	0.435835	0.330673
MonkeyA_16	0.679773	0.741935	0.513644	0.640669		MonkeyC_16	0.473458	0.570108	0.405933	0.291411
MonkeyA_17	0.557157	0.923379	0.493998	0.804373		MonkeyC_17	0.196721	0.410367	0.373333	0.349014
MonkeyA_18	0.739003	0.810716	0.60873	0.805306		MonkeyC_18	0.296022	0.277778	0.350877	0.418605
MonkeyA_19	0.710771	0.96	0.598153	0.926851		MonkeyC_19	0.338983	0.375276	0.415114	0.377778
MonkeyA_20	0.423529	0.542986	0.59499	0.860861		MonkeyC_20	0.250165	0.361146	0.382775	0.221969
MonkeyB_1	0.534161	0.794224	0.579495	0.989957		MonkeyD_1	0.586207	0.465368	0.311973	0.582524
MonkeyB_2	0.596388	0.967974	0.508039	0.829987		MonkeyD_2	0.456274	0.584071	0.37037	0.529557
MonkeyB_3	0.714597	0.853659	0.930556	0.703125		MonkeyD_3	0.435711	0.274262	0.47283	0.377655
MonkeyB_4	0.895522	0.627376	0.522193	0.772812		MonkeyD_4	0.542929	0.345395	0.510355	0.384972
MonkeyB_5	0.909389	0.811094	0.535812	1		MonkeyD_5	0.495186	0.25522	0.589532	0.525253
MonkeyB_6	0.634288	0.842105	0.346021	0.675261		MonkeyD_6	0.349599	0.384615	0.555556	0.511945
MonkeyB_7	0.751634	0.755149	0.412186	0.766219		MonkeyD_7	0.312935	0.552093	0.510996	0.718901
MonkeyB_8	0.876758	0.885333	0.395833	0.74283		MonkeyD_8	0.550661	0.448343	0.418367	0.480579
MonkeyB_9	0.941301	0.920398	0.543672	0.744125		MonkeyD_9	0.465995	0.500844	0.680359	0.351438
MonkeyB_10	0.865296	0.660511	0.519084	0.735294		MonkeyD_10	0.558767	0.395083	0.632235	0.474041
MonkeyB_11	0.80828	0.691271	0.531148	0.758364		MonkeyD_11	0.403121	0.455665	0.364465	0.490716
MonkeyB_12	0.914543	0.749838	0.674079	0.600264		MonkeyD_12	0.491525	0.420757	0.537757	0.451722
MonkeyB_13	0.758211	1.02775	0.747508	0.624		MonkeyD_13	0.490279	0.486832	0.522648	0.55371
MonkeyB_14	0.728186	0.584112	0.661017	0.699257		MonkeyD_14	0.487805	0.53654	0.64803	0.396825
MonkeyB_15	0.891505	0.521862	0.736458	0.629738		MonkeyD_15	0.469417	0.358209	0.540541	0.367483
MonkeyB_16	0.767813	0.804481	0.701449	0.689272		MonkeyD_16	0.532544	0.616622	0.329381	0.360531
MonkeyB_17	0.801158	0.854333	0.788758	0.839092		MonkeyD_17	0.441729	0.599002	0.570048	0.402648
MonkeyB_18	0.726411	0.684755	0.604255	0.797342		MonkeyD_18	0.298063	0.59357	0.498246	0.475248
MonkeyB_19	0.481716	0.935754	0.59448	0.898473		MonkeyD_19	0.47729	0.317604	0.488771	0.466563
MonkeyB_20	0.801203	1.03553	0.603528	0.8		MonkeyD_20	0.491029	0.517751	0.592105	0.501393
Mean	0.713678	0.769092	0.581382	0.786011		Mean	0.419537	0.440132	0.466395	0.41689
Count	40	40	40	40		Count	40	40	40	40
SD	0.0211669	0.0205077	0.0181817	0.0199247		SD	0.020022	0.0184416	0.0159651	0.0145745

## Sheet: Fig.6a-d,7c-f
Figure 6a-d, 7c-f		Distribution patterns of filopodia-, thin-, stubby-, and mushroom-type spines of basal dendrites
	M1						SMA						PMd						PMv
Normal	Filopodia	Thin	Stubby	Mushroom		Normal	Filopodia	Thin	Stubby	Mushroom		Normal	Filopodia	Thin	Stubby	Mushroom		Normal	Filopodia	Thin	Stubby	Mushroom
MonkeyA_1	0	0.214837	0.181269	0.120846		MonkeyA_1	0.00501505	0.300903	0.300903	0.0952859		MonkeyA_1	0	0.238234	0.185938	0.145264		MonkeyA_1	0.019305	0.42471	0.341055	0.33462
MonkeyA_2	0.00988142	0.266798	0.212451	0.06917		MonkeyA_2	0.0206612	0.258264	0.253099	0.154959		MonkeyA_2	0	0.272727	0.254545	0.0909091		MonkeyA_2	0	0.399361	0.367412	0.175719
MonkeyA_3	0.00694203	0.138841	0.20479	0.138841		MonkeyA_3	0.00334784	0.271175	0.311349	0.204218		MonkeyA_3	0.0163399	0.179739	0.212418	0.155229		MonkeyA_3	0	0.515564	0.16537	0.155642
MonkeyA_4	0.01229	0.262188	0.233511	0.163867		MonkeyA_4	0	0.139319	0.144479	0.206398		MonkeyA_4	0.00903342	0.162602	0.144535	0.0722674		MonkeyA_4	0.0606586	0.407279	0.181976	0.259965
MonkeyA_5	0	0.242769	0.294421	0.0619835		MonkeyA_5	0.00885347	0.20363	0.327579	0.208057		MonkeyA_5	0	0.265444	0.255792	0.0530888		MonkeyA_5	0.0110314	0.397132	0.264755	0.259239
MonkeyA_6	0	0.341686	0.22779	0.22779		MonkeyA_6	0	0.251153	0.31266	0.133265		MonkeyA_6	0.0274725	0.364011	0.0892857	0.199176		MonkeyA_6	0	0.0744879	0.307263	0.18622
MonkeyA_7	0	0.257596	0.343461	0.0594452		MonkeyA_7	0.00539957	0.25378	0.313175	0.156587		MonkeyA_7	0.00632511	0.27198	0.0822264	0.0885515		MonkeyA_7	0	0.198634	0.291744	0.136561
MonkeyA_8	0	0.227475	0.365745	0.0981267		MonkeyA_8	0	0.272467	0.301147	0.176864		MonkeyA_8	0	0.305556	0.215278	0.0694444		MonkeyA_8	0	0.151781	0.350263	0.180969
MonkeyA_9	0.00597372	0.286738	0.250896	0.143369		MonkeyA_9	0.0094518	0.141777	0.344991	0.165406		MonkeyA_9	0.00864304	0.207433	0.181504	0.19879		MonkeyA_9	0.0036062	0.25604	0.28489	0.230797
MonkeyA_10	0.01693	0.310384	0.259594	0.197517		MonkeyA_10	0.0105597	0.242872	0.274551	0.295671		MonkeyA_10	0.00615764	0.240148	0.160099	0.160099		MonkeyA_10	0	0.243024	0.373537	0.20252
MonkeyA_11	0.0155039	0.255814	0.162791	0.325581		MonkeyA_11	0.0077101	0.262143	0.339244	0.185042		MonkeyA_11	0.006035	0.28968	0.066385	0.150875		MonkeyA_11	0.00500751	0.235353	0.265398	0.130195
MonkeyA_12	0.0152788	0.343774	0.0687548	0.374332		MonkeyA_12	0.00538793	0.377155	0.237069	0.188578		MonkeyA_12	0	0.0825472	0.306604	0.0589623		MonkeyA_12	0	0.238501	0.421635	0.170358
MonkeyA_13	0.00541712	0.146262	0.135428	0.20585		MonkeyA_13	0	0.14484	0.368135	0.14484		MonkeyA_13	0.00739098	0.310421	0.295639	0.118256		MonkeyA_13	0	0.323102	0.457728	0.166936
MonkeyA_14	0	0.348361	0.191257	0.136612		MonkeyA_14	0.013089	0.283595	0.213787	0.235602		MonkeyA_14	0	0.19937	0.167891	0.19937		MonkeyA_14	0.0219901	0.351842	0.214404	0.170423
MonkeyA_15	0.00429923	0.378332	0.236457	0.184867		MonkeyA_15	0.00845309	0.211327	0.300085	0.152156		MonkeyA_15	0	0.274314	0.187032	0.174564		MonkeyA_15	0	0.277023	0.233569	0.162955
MonkeyA_16	0.02999	0.273242	0.136621	0.236588		MonkeyA_16	0.00537634	0.263441	0.322581	0.150538		MonkeyA_16	0.00802568	0.216693	0.136437	0.152488		MonkeyA_16	0	0.239554	0.167131	0.233983
MonkeyA_17	0	0.163305	0.350624	0.0432277		MonkeyA_17	0.00491159	0.368369	0.324165	0.225933		MonkeyA_17	0	0.244691	0.166205	0.0831025		MonkeyA_17	0.0195236	0.370949	0.245998	0.163998
MonkeyA_18	0.0175953	0.240469	0.228739	0.252199		MonkeyA_18	0.0070497	0.264364	0.281988	0.257314		MonkeyA_18	0.00400481	0.324389	0.20024	0.0800961		MonkeyA_18	0	0.362387	0.345808	0.0971104
MonkeyA_19	0.0109349	0.306178	0.273373	0.120284		MonkeyA_19	0	0.52	0.208889	0.231111		MonkeyA_19	0	0.196708	0.337214	0.0602168		MonkeyA_19	0.0181736	0.467969	0.186279	0.249886
MonkeyA_20	0	0.117647	0.194118	0.111765		MonkeyA_20	0	0.0854701	0.276521	0.180995		MonkeyA_20	0.0156576	0.151357	0.229645	0.19833		MonkeyA_20	0	0.520521	0.2002	0.14014
MonkeyB_1	0.0124224	0.136646	0.198758	0.180124		MonkeyB_1	0.0103146	0.201135	0.216606	0.366168		MonkeyB_1	0.0148588	0.163447	0.141159	0.245171		MonkeyB_1	0.0334768	0.430416	0.210426	0.315638
MonkeyB_2	0.00839983	0.209996	0.193196	0.184796		MonkeyB_2	0.0215905	0.331054	0.147535	0.460597		MonkeyB_2	0.0128617	0.22508	0.096463	0.173633		MonkeyB_2	0.0133869	0.23427	0.294511	0.287818
MonkeyB_3	0.0130719	0.313725	0.213508	0.174292		MonkeyB_3	0	0.289634	0.284553	0.279472		MonkeyB_3	0	0.388889	0.145833	0.388889		MonkeyB_3	0.0137868	0.252757	0.284926	0.151654
MonkeyB_4	0.00497512	0.293532	0.353234	0.243781		MonkeyB_4	0.00475285	0.175856	0.361217	0.0855513		MonkeyB_4	0	0.215405	0.182768	0.124021		MonkeyB_4	0.00931099	0.297952	0.27933	0.18622
MonkeyB_5	0.026264	0.28562	0.118188	0.476034		MonkeyB_5	0.0104657	0.303506	0.282575	0.209314		MonkeyB_5	0.0109349	0.158557	0.153089	0.213231		MonkeyB_5	0.00909091	0.354545	0.290909	0.336364
MonkeyB_6	0	0.159478	0.275462	0.195723		MonkeyB_6	0.0185759	0.160991	0.377709	0.28483		MonkeyB_6	0.00576701	0.0865052	0.0807382	0.17301		MonkeyB_6	0.0245549	0.220994	0.239411	0.190301
MonkeyB_7	0.0140056	0.168067	0.373483	0.196078		MonkeyB_7	0.01373	0.196796	0.270023	0.2746		MonkeyB_7	0	0.116487	0.15233	0.143369		MonkeyB_7	0.00559284	0.324385	0.302013	0.134228
MonkeyB_8	0.0082713	0.289495	0.334988	0.239868		MonkeyB_8	0.0106667	0.346667	0.272	0.256		MonkeyB_8	0.0104167	0.125	0.114583	0.145833		MonkeyB_8	0	0.282087	0.277386	0.183357
MonkeyB_9	0.0105764	0.491803	0.227393	0.211528		MonkeyB_9	0	0.432836	0.283582	0.20398		MonkeyB_9	0.00891266	0.16934	0.16934	0.196078		MonkeyB_9	0.0130548	0.215405	0.300261	0.215405
MonkeyB_10	0.021479	0.374348	0.21479	0.251611		MonkeyB_10	0	0.262784	0.24858	0.149148		MonkeyB_10	0	0.137405	0.21374	0.167939		MonkeyB_10	0.0334225	0.294118	0.180481	0.227273
MonkeyB_11	0.0246427	0.246427	0.216856	0.320355		MonkeyB_11	0.00585823	0.210896	0.29877	0.175747		MonkeyB_11	0.0131148	0.170492	0.157377	0.190164		MonkeyB_11	0	0.312268	0.327138	0.118959
MonkeyB_12	0	0.234883	0.369815	0.309845		MonkeyB_12	0	0.290886	0.265029	0.193924		MonkeyB_12	0.00694927	0.201529	0.305768	0.159833		MonkeyB_12	0.00659631	0.277045	0.197889	0.118734
MonkeyB_13	0	0.269043	0.25856	0.230608		MonkeyB_13	0.00513875	0.549846	0.251799	0.220966		MonkeyB_13	0	0.299003	0.240864	0.182724		MonkeyB_13	0.016	0.208	0.261333	0.138667
MonkeyB_14	0.0125549	0.313873	0.282486	0.119272		MonkeyB_14	0.0046729	0.238318	0.182243	0.158879		MonkeyB_14	0.0169492	0.254237	0.135593	0.254237		MonkeyB_14	0.0247525	0.148515	0.29703	0.22896
MonkeyB_15	0	0.248108	0.231287	0.412111		MonkeyB_15	0	0.150447	0.249177	0.122238		MonkeyB_15	0.00608643	0.243457	0.267803	0.219111		MonkeyB_15	0	0.209913	0.227405	0.186589
MonkeyB_16	0	0.239558	0.337838	0.190418		MonkeyB_16	0.00509165	0.315682	0.280041	0.203666		MonkeyB_16	0.0057971	0.289855	0.22029	0.185507		MonkeyB_16	0.0166759	0.144525	0.361312	0.166759
MonkeyB_17	0	0.318533	0.284749	0.197876		MonkeyB_17	0.0184388	0.325753	0.295022	0.21512		MonkeyB_17	0.00906618	0.235721	0.290118	0.253853		MonkeyB_17	0.00493583	0.202369	0.315893	0.310958
MonkeyB_18	0	0.189499	0.303987	0.232925		MonkeyB_18	0.0129199	0.226098	0.316537	0.122739		MonkeyB_18	0.0170213	0.259574	0.144681	0.182979		MonkeyB_18	0.0199336	0.265781	0.372093	0.139535
MonkeyB_19	0	0.105485	0.232068	0.144163		MonkeyB_19	0.00698324	0.565642	0.181564	0.174581		MonkeyB_19	0	0.265393	0.180467	0.14862		MonkeyB_19	0.00898473	0.296496	0.368374	0.224618
MonkeyB_20	0.0109379	0.336341	0.196883	0.254307		MonkeyB_20	0.00507614	0.477157	0.329949	0.218274		MonkeyB_20	0.00464253	0.199629	0.227484	0.171773		MonkeyB_20	0.0162162	0.264865	0.254054	0.264865
Mean	0.00796594	0.258679	0.24424	0.200949		Mean	0.00673855	0.279201	0.278773	0.203115		Mean	0.00646161	0.225076	0.187385	0.160726		Mean	0.0107267	0.292298	0.282715	0.198378
Count	40	40	40	40		Count	40	40	40	40		Count	40	40	40	40		Count	40	40	40	40
SD	0.00133103	0.0127387	0.0115506	0.0148679		SD	0.000957838	0.017498	0.00880154	0.0111561		SD	0.00104427	0.0111768	0.0106393	0.0103795		SD	0.00201615	0.0159545	0.0111868	0.00977749
	M1						SMA						PMd						PMv
SCI	Filopodia	Thin	Stubby	Mushroom		SCI	Filopodia	Thin	Stubby	Mushroom		SCI	Filopodia	Thin	Stubby	Mushroom		SCI	Filopodia	Thin	Stubby	Mushroom
MonkeyC_1	0	0.0925926	0.0462963	0.324074		MonkeyC_1	0.0959024	0.313862	0.113339	0.183086		MonkeyC_1	0	0.172872	0.146277	0.0531915		MonkeyC_1	0.0201816	0.221998	0.161453	0.0302725
MonkeyC_2	0	0.104384	0.229645	0.0104384		MonkeyC_2	0	0.0796178	0.159236	0		MonkeyC_2	0.0041511	0.240764	0.269822	0.0041511		MonkeyC_2	0	0.13624	0.149864	0.0408719
MonkeyC_3	0	0.387858	0.10118	0.236088		MonkeyC_3	0.0385802	0.154321	0.154321	0.154321		MonkeyC_3	0.0504626	0.117746	0.176619	0.0925147		MonkeyC_3	0.0149477	0.179372	0.134529	0.0896861
MonkeyC_4	0.0339367	0.20362	0.0791855	0.294118		MonkeyC_4	0.0994764	0.198953	0.052356	0.13089		MonkeyC_4	0.0114679	0.252294	0.103211	0.149083		MonkeyC_4	0	0.156695	0.156695	0.0569801
MonkeyC_5	0	0.172279	0.0783085	0.133125		MonkeyC_5	0.0521921	0.208768	0.0835073	0.104384		MonkeyC_5	0.0176991	0.271386	0.117994	0.159292		MonkeyC_5	0.0186047	0.232558	0.130233	0.0372093
MonkeyC_6	0.0490798	0.0858896	0.0858896	0.0613497		MonkeyC_6	0.0362319	0.170807	0.0983437	0.144928		MonkeyC_6	0	0.18732	0.0648415	0.0864553		MonkeyC_6	0	0.234375	0.078125	0.130208
MonkeyC_7	0.0483676	0.19347	0.108827	0.0967352		MonkeyC_7	0	0.0938967	0.0375587	0.169014		MonkeyC_7	0.00757002	0.10598	0.16654	0.0681302		MonkeyC_7	0.0234192	0.128806	0.117096	0.0819672
MonkeyC_8	0.0452899	0.271739	0.13587	0.126812		MonkeyC_8	0.0471698	0.251572	0.0471698	0.125786		MonkeyC_8	0.0439239	0.307467	0.139092	0.0732064		MonkeyC_8	0	0.164271	0.123203	0.0205339
MonkeyC_9	0.0112317	0.217147	0.0973418	0.101086		MonkeyC_9	0.0212766	0.0638298	0.12766	0.0851064		MonkeyC_9	0.0775194	0.310078	0.108527	0.0465116		MonkeyC_9	0.0493583	0.148075	0.11846	0.05923
MonkeyC_10	0	0.178082	0.0479452	0.10274		MonkeyC_10	0.0990099	0.207921	0.0792079	0.108911		MonkeyC_10	0.0370828	0.123609	0.0865266	0.0618047		MonkeyC_10	0.0143472	0.10043	0.286944	0.0143472
MonkeyC_11	0.0320513	0.166667	0.0961538	0.115385		MonkeyC_11	0.0314465	0.149371	0.0471698	0.110063		MonkeyC_11	0.030581	0.168196	0.122324	0.0764526		MonkeyC_11	0.0371287	0.173267	0.136139	0.0247525
MonkeyC_12	0.0132275	0.0925926	0.0661376	0.0595238		MonkeyC_12	0.00901713	0.0901713	0.0270514	0.117223		MonkeyC_12	0.013369	0.160428	0.120321	0.147059		MonkeyC_12	0	0.0686695	0.197425	0.00858369
MonkeyC_13	0	0.120301	0.0676692	0.0526316		MonkeyC_13	0.0877193	0.248538	0.146199	0.102339		MonkeyC_13	0.0558659	0.212291	0.134078	0.0558659		MonkeyC_13	0.0621118	0.108696	0.139752	0.0776398
MonkeyC_14	0	0.077821	0.077821	0.0907912		MonkeyC_14	0.0531915	0.244681	0.0851064	0.159574		MonkeyC_14	0.0171527	0.120069	0.0686106	0.120069		MonkeyC_14	0.0107411	0.247046	0.107411	0.0214823
MonkeyC_15	0	0.0426569	0.0426569	0.0670323		MonkeyC_15	0	0.244328	0.139616	0.017452		MonkeyC_15	0.0242131	0.133172	0.27845	0		MonkeyC_15	0.022805	0.18244	0.0912201	0.0342075
MonkeyC_16	0.0286944	0.229555	0.114778	0.10043		MonkeyC_16	0.046225	0.27735	0.138675	0.107858		MonkeyC_16	0.0468384	0.124902	0.0936768	0.140515		MonkeyC_16	0	0.107362	0.122699	0.0613497
MonkeyC_17	0	0.106557	0.0655738	0.0245902		MonkeyC_17	0.0215983	0.194384	0.107991	0.0863931		MonkeyC_17	0.0133333	0.16	0.173333	0.0266667		MonkeyC_17	0	0.16692	0.16692	0.0151745
MonkeyC_18	0.0277521	0.101758	0.0832562	0.0832562		MonkeyC_18	0.0308642	0.100309	0.0771605	0.0694444		MonkeyC_18	0.0239234	0.151515	0.111643	0.0637959		MonkeyC_18	0.0186047	0.232558	0.130233	0.0372093
MonkeyC_19	0.0317797	0.148305	0.0529661	0.105932		MonkeyC_19	0.0220751	0.143488	0.0772627	0.13245		MonkeyC_19	0.0372539	0.127728	0.101118	0.149015		MonkeyC_19	0.0111111	0.266667	0.0333333	0.0666667
MonkeyC_20	0	0.118499	0.0724161	0.0592495		MonkeyC_20	0.0249066	0.1868	0.0747198	0.0747198		MonkeyC_20	0.00956938	0.181818	0.0861244	0.105263		MonkeyC_20	0	0.0910643	0.125213	0.00569152
MonkeyD_1	0.0287356	0.235632	0.178161	0.143678		MonkeyD_1	0.0541126	0.17316	0.119048	0.119048		MonkeyD_1	0.0421585	0.109612	0.0505902	0.109612		MonkeyD_1	0.0776699	0.31068	0.038835	0.15534
MonkeyD_2	0.0304183	0.129278	0.121673	0.174905		MonkeyD_2	0.0265487	0.283186	0.079646	0.185841		MonkeyD_2	0.00698812	0.160727	0.0838574	0.118798		MonkeyD_2	0.0615764	0.20936	0.123153	0.135468
MonkeyD_3	0.0213584	0.106792	0.140965	0.166595		MonkeyD_3	0	0.0421941	0.168776	0.0632911		MonkeyD_3	0.0352858	0.204658	0.0564573	0.176429		MonkeyD_3	0.0236035	0.133753	0.0314713	0.188828
MonkeyD_4	0	0.265152	0.10101	0.176768		MonkeyD_4	0.0164474	0.164474	0.0493421	0.115132		MonkeyD_4	0.0221893	0.244083	0.10355	0.140533		MonkeyD_4	0.00463822	0.171614	0.0834879	0.125232
MonkeyD_5	0.00687758	0.144429	0.137552	0.206327		MonkeyD_5	0.0154679	0.0773395	0.146945	0.0154679		MonkeyD_5	0.0165289	0.214876	0.165289	0.192837		MonkeyD_5	0.030303	0.181818	0.111111	0.20202
MonkeyD_6	0.02185	0.1748	0.0436999	0.10925		MonkeyD_6	0.010989	0.142857	0.0659341	0.164835		MonkeyD_6	0.0135501	0.162602	0.149051	0.230352		MonkeyD_6	0.0255973	0.264505	0.127986	0.0938567
MonkeyD_7	0.0347705	0.159944	0.0347705	0.0834492		MonkeyD_7	0.0356189	0.311665	0.062333	0.142476		MonkeyD_7	0.00646831	0.206986	0.116429	0.181113		MonkeyD_7	0.00807754	0.420032	0.161551	0.129241
MonkeyD_8	0	0.286344	0.0660793	0.176211		MonkeyD_8	0	0.194932	0.194932	0.0584795		MonkeyD_8	0.00510204	0.158163	0.117347	0.137755		MonkeyD_8	0.00658328	0.230415	0.0724161	0.171165
MonkeyD_9	0.0251889	0.239295	0.0377834	0.163728		MonkeyD_9	0	0.185706	0.275746	0.0393922		MonkeyD_9	0.0385109	0.282413	0.154044	0.192555		MonkeyD_9	0	0.111821	0.14377	0.0958466
MonkeyD_10	0	0.26975	0.115607	0.17341		MonkeyD_10	0.00877963	0.175593	0.122915	0.0877963		MonkeyD_10	0.0534283	0.204809	0.124666	0.249332		MonkeyD_10	0	0.27088	0.0902935	0.112867
MonkeyD_11	0.0260078	0.195059	0.0260078	0.156047		MonkeyD_11	0.0123153	0.184729	0.10468	0.147783		MonkeyD_11	0.00759301	0.15186	0.0531511	0.15186		MonkeyD_11	0.0198939	0.192308	0.106101	0.165782
MonkeyD_12	0.0169492	0.20339	0.20339	0.0677966		MonkeyD_12	0.00701262	0.140252	0.0771388	0.196353		MonkeyD_12	0	0.286041	0.114416	0.1373		MonkeyD_12	0	0.242801	0.14681	0.0621118
MonkeyD_13	0.00845309	0.202874	0.0845309	0.194421		MonkeyD_13	0.0239425	0.247406	0.135674	0.0798085		MonkeyD_13	0	0.229965	0.139373	0.15331		MonkeyD_13	0.0442968	0.221484	0.155039	0.13289
MonkeyD_14	0.0121951	0.231707	0.109756	0.134146		MonkeyD_14	0.0277521	0.222017	0.12951	0.148011		MonkeyD_14	0.0127065	0.228717	0.25413	0.152478		MonkeyD_14	0.0132275	0.31746	0.0529101	0.0132275
MonkeyD_15	0.0142248	0.156472	0.0853485	0.213371		MonkeyD_15	0.0597015	0.179104	0.0895522	0.0298507		MonkeyD_15	0.01287	0.28314	0.0514801	0.19305		MonkeyD_15	0	0.211581	0.100223	0.0556793
MonkeyD_16	0.0118343	0.236686	0.118343	0.16568		MonkeyD_16	0.0536193	0.281501	0.134048	0.147453		MonkeyD_16	0.0131752	0.197628	0.0395257	0.0790514		MonkeyD_16	0.028463	0.237192	0.056926	0.0379507
MonkeyD_17	0.0281955	0.159774	0.140977	0.112782		MonkeyD_17	0.0166389	0.30782	0.15807	0.108153		MonkeyD_17	0.00966184	0.318841	0.154589	0.0869565		MonkeyD_17	0.00551572	0.176503	0.104799	0.11583
MonkeyD_18	0.0298063	0.178838	0.0596125	0.0298063		MonkeyD_18	0	0.321517	0.206101	0.0659522		MonkeyD_18	0.00701754	0.280702	0.0912281	0.119298		MonkeyD_18	0.00990099	0.267327	0.0990099	0.0990099
MonkeyD_19	0.00769823	0.207852	0.123172	0.138568		MonkeyD_19	0.00907441	0.0635209	0.108893	0.136116		MonkeyD_19	0.01321	0.250991	0.11889	0.10568		MonkeyD_19	0.0311042	0.248834	0.0622084	0.124417
MonkeyD_20	0.0472144	0.302172	0.075543	0.0661001		MonkeyD_20	0.0369822	0.236686	0.0813609	0.162722		MonkeyD_20	0.00822368	0.254934	0.197368	0.131579		MonkeyD_20	0	0.167131	0.153203	0.181058
Mean	0.0173297	0.17995	0.0938475	0.127461		Mean	0.0307971	0.188966	0.109607	0.109948		Mean	0.0211661	0.201535	0.125114	0.117973		Mean	0.0173453	0.198375	0.118206	0.0827971
Count	40	40	40	40		Count	40	40	40	40		Count	40	40	40	40		Count	40	40	40	40
SD	0.00252472	0.0113839	0.00706473	0.0108744		SD	0.00443887	0.011977	0.00804417	0.00776995		SD	0.00292723	0.00982723	0.00884504	0.00910451		SD	0.00310071	0.0111571	0.00754243	0.00890202

## Sheet: Fig.6e-l
Figure 6e-l		Distribution patterns of filopodia-, thin-, stubby-, and mushroom-type spines on proximal and distal segments of basal dendrites
Normal	Proximal					Distal					Normal	Proximal					Distal					Normal	Proximal					Distal					Normal	Proximal					Distal
M1	Filopodia	Thin	Stubby	Mushroom		Filopodia	Thin	Stubby	Mushroom		SMA	Filopodia	Thin	Stubby	Mushroom		Filopodia	Thin	Stubby	Mushroom		PMd	Filopodia	Thin	Stubby	Mushroom		Filopodia	Thin	Stubby	Mushroom		PMv	Filopodia	Thin	Stubby	Mushroom		Filopodia	Thin	Stubby	Mushroom
MonkeyA_1	0	2	2.33333	1		0	2	3.66667	0.333333		MonkeyA_1	0	4.66667	4	0.333333		0.333333	1.66667	1.33333	1		MonkeyA_1	0	3	2.33333	0		0	2.66667	0.333333	2.66667		MonkeyA_1	0	4.33333	2.66667	2		0.333333	3.66667	3.66667	4
MonkeyA_2	0	4.33333	1.33333	0		0.333333	1.33333	2	1		MonkeyA_2	0.333333	4.33333	2	0.333333		0	1.66667	4.66667	1.66667		MonkeyA_2											MonkeyA_2	0	4	4	1		0	4.33333	3.33333	2.66667
MonkeyA_3	0	4.66667	2	0.333333		0	1.33333	1	0		MonkeyA_3	0	3	3.33333	0		0	3.66667	1.33333	1.33333		MonkeyA_3	0	2.33333	3	1		0	2.33333	1.33333	2		MonkeyA_3	0	3.33333	1.33333	1.33333		0	5.33333	2.33333	1.66667
MonkeyA_4	0	1.66667	2	0		0	2.33333	1.66667	1.33333		MonkeyA_4	0	1	2	1		0	1	0.666667	3		MonkeyA_4	0	2	2	0		0.333333	3	1.33333	1		MonkeyA_4	0.666667	1	3	1.66667		0.333333	5.33333	0.666667	1.66667
MonkeyA_5	0	3.33333	3.66667	0		0	1.66667	2	1		MonkeyA_5	0	3.33333	2.33333	2.66667		0	2.66667	3	0.666667		MonkeyA_5	0	1.33333	2.66667	0.333333		0	3.33333	1.66667	1.66667		MonkeyA_5	0	4.66667	2.33333	0.333333		0	3.33333	3	2
MonkeyA_6	0	3.33333	3	1		0	4.33333	1.33333	2		MonkeyA_6	0	3.66667	5.33333	0.666667		0	2.66667	3.33333	0.666667		MonkeyA_6	1	4.33333	1.33333	2		0	2.66667	0.333333	1		MonkeyA_6	0	1	3	0.666667		0	1.66667	3	1
MonkeyA_7	0	3	4.33333	0		0	4.33333	3	0		MonkeyA_7	0	2.33333	5.66667	1.33333		0	2.66667	3.66667	1.66667		MonkeyA_7	0	1.66667	1.33333	1		0	2.66667	0.666667	0.333333		MonkeyA_7	0	2	3.33333	1		0	1.66667	3.33333	0.666667
MonkeyA_8	0	2.66667	3.33333	0.666667		0	0.666667	2.66667	0.666667		MonkeyA_8	0	3	3.33333	0.666667		0	2	3	2		MonkeyA_8	0	1.66667	1	0.333333		0	2.33333	3.66667	0.666667		MonkeyA_8	0	1.33333	5.33333	0		0	2	2	2.33333
MonkeyA_9	0	0.333333	3	0		0	2.66667	2.33333	0		MonkeyA_9	0	1.66667	2.33333	1.33333		0	2.33333	4	0.333333		MonkeyA_9	0	2.66667	1.66667	1.66667		0.333333	1.66667	0.666667	2.33333		MonkeyA_9	0	0.666667	3.33333	1		0	2.66667	3	2.33333
MonkeyA_10	0	2.66667	3.33333	0.666667		0	3	1	2		MonkeyA_10	0	2.33333	3.33333	4.33333		0	2.33333	3	3.33333		MonkeyA_10	0.333333	3.66667	1.33333	1.33333		0	1	0.666667	2.33333		MonkeyA_10	0	2	4.33333	0.666667		0	1.66667	3.33333	0.666667
MonkeyA_11	0.333333	4	0.666667	2		0.333333	2.33333	2.33333	3		MonkeyA_11	0	2	4	1		0	5.33333	3	2		MonkeyA_11	0	2	1.33333	0.666667		0.333333	3.66667	0	2		MonkeyA_11	0	2	1.33333	0.666667		0	3.66667	1	3.33333
MonkeyA_12	0	2.66667	0.666667	1.33333		0.333333	3	0.666667	6		MonkeyA_12	0	4	2.66667	1.33333		0	3.66667	3	1.33333		MonkeyA_12	0	1	4	1		0	1.33333	2.66667	0.333333		MonkeyA_12	0	3.33333	5.33333	1.66667		0	1.66667	4.66667	1.66667
MonkeyA_13	0.333333	3.66667	0.333333	1.33333		0	2	1.33333	4		MonkeyA_13	0	1.66667	4	1.33333		0	1.33333	3.33333	1.33333		MonkeyA_13	0	3.33333	3	0.666667		0	2.33333	3.33333	1.33333		MonkeyA_13	0	4.66667	5.33333	1.33333		0	3	3.33333	1
MonkeyA_14	0	2.33333	2.33333	0		0	4.33333	1	3.66667		MonkeyA_14	0.333333	1	1	0.333333		0	3.33333	4.33333	3.33333		MonkeyA_14	0	1.66667	2	1.66667		0	3	0	3.33333		MonkeyA_14	0	3	2	0.666667		0	2.66667	1.66667	2
MonkeyA_15	0	2.33333	4	0.333333		0	4	2	2.66667		MonkeyA_15	0	1.66667	2.66667	1		0	1.66667	1.66667	0.333333		MonkeyA_15	0	3.33333	0.666667	1.33333		0	2.66667	2.33333	1.66667		MonkeyA_15	0	1.33333	2	1		0	1.66667	1.33333	2
MonkeyA_16	0	2	1.33333	1		0	3	1.66667	1		MonkeyA_16	0.333333	3	3.33333	0.666667		0	2.33333	3.66667	1		MonkeyA_16	0	2.33333	1.33333	0.666667		0	1	1.33333	2.66667		MonkeyA_16	0	3.66667	2	1.66667		0	2.66667	1.33333	1.33333
MonkeyA_17	0	0.666667	2	0.666667		0	2	4.33333	0.333333		MonkeyA_17	0	7	2.66667	0		0	2.33333	3	3		MonkeyA_17	0	0.333333	0	0		0	2.66667	2	1.66667		MonkeyA_17	0	4.66667	2	1		0	3.66667	3	1
MonkeyA_18	0.333333	3	3.33333	0		0	4.33333	2	3		MonkeyA_18	0	3	4.66667	1.66667		0	2.33333	2.66667	1.33333		MonkeyA_18	0	1.66667	2.66667	0		0	5	2	1		MonkeyA_18	0	4	3	0.333333		0	4.66667	2.66667	1
MonkeyA_19	0.666667	2.33333	2.66667	1		0	3.33333	4	2.33333		MonkeyA_19	0	6.66667	2.66667	0.333333		0	3.66667	1.33333	3.66667		MonkeyA_19	0	3	1.33333	0.333333		0	1	4.33333	0		MonkeyA_19	0	8	2.33333	1.33333		0	3.33333	2	2
MonkeyA_20	0	0.666667	1.66667	0.666667		0	1.33333	2.66667	1.33333		MonkeyA_20	0	1	2	0.666667		0	0.333333	3	2.33333		MonkeyA_20	0	1.33333	4.33333	0		0	0.333333	1.66667	4		MonkeyA_20	0	4.33333	2.33333	0.666667		0	5.33333	0.666667	1
MonkeyB_1	0	0.333333	3	0.666667		0.333333	1.33333	1.66667	2		MonkeyB_1	0.666667	3	2.66667	0.333333		0	0.666667	1	4.66667		MonkeyB_1	0	3	2	1.66667		0	2	1	1.66667		MonkeyB_1	0	3.66667	2	2.33333		0.333333	5.66667	1.33333	4
MonkeyB_2	0	1.33333	3.33333	1.33333		0	2.33333	2.33333	2		MonkeyB_2	0	4.33333	2.66667	1		0.666667	2.66667	1.33333	4.66667		MonkeyB_2	0.333333	3.66667	1.33333	1.66667		0	1.66667	0.666667	1.66667		MonkeyB_2	0.666667	1	2.33333	3.66667		0	2	3.66667	2
MonkeyB_3	0	3	2.33333	0.666667		0	4	2.66667	1		MonkeyB_3	0.333333	3.33333	2.33333	0.333333		0	3.33333	1.66667	2		MonkeyB_3	0	4.66667	1	3.33333		0	2.66667	2.33333	2.66667		MonkeyB_3	0.333333	2	5	0.333333		0	3	0.666667	1.33333
MonkeyB_4	0	4	4.33333	0.666667		0	2	2.66667	5		MonkeyB_4	0	2	3	1		0	3	4	1		MonkeyB_4	0	1.33333	2	1.33333		0	1.33333	2	1.33333		MonkeyB_4	0	2.66667	1	0.333333		0	3.66667	2.66667	3
MonkeyB_5	0	3.33333	3.33333	0		0	4.33333	1.66667	2.66667		MonkeyB_5	0.333333	3.33333	1.66667	0.666667		0	4.66667	2	2.33333		MonkeyB_5	0	2	2	2		0	3.66667	2	0.333333		MonkeyB_5	0.333333	3	3	2		0	4.33333	2	4.33333
MonkeyB_6	0	2.33333	4	1		0	1.66667	2.33333	2		MonkeyB_6	0	1.66667	6.33333	1.66667		0.333333	0.333333	3.66667	3.33333		MonkeyB_6	0	1.33333	1.66667	0		0.333333	0.333333	1.66667	1.66667		MonkeyB_6	0	3.66667	2.66667	1.33333		0	1	1	2.33333
MonkeyB_7	0	3.66667	1.33333	0.666667		0.333333	1.66667	5.66667	2.33333		MonkeyB_7	0.333333	2	2	2.66667		0	2.33333	3	3		MonkeyB_7	0	1.33333	1.33333	1.33333		0	1	2.33333	1.33333		MonkeyB_7	0.333333	2.33333	4	0		0	3	1.33333	2
MonkeyB_8	0	3.33333	3.33333	1.33333		0	3	4	1		MonkeyB_8	0	1.66667	4.66667	0		0	4.33333	2.33333	3.33333		MonkeyB_8	0	1.66667	2	1		0.333333	0.333333	0.333333	1.66667		MonkeyB_8	0	2	4	0		0	1.33333	1.33333	4
MonkeyB_9	0	4.33333	3.33333	0		0	2.33333	2	3.33333		MonkeyB_9	0	1.33333	5.33333	0		0	5.66667	1.66667	1.66667		MonkeyB_9	0	4.33333	2	1		0.333333	0.333333	3	2.33333		MonkeyB_9	0.333333	1.33333	4	1.33333		0	1.66667	2	4.33333
MonkeyB_10	0	4	3.33333	0.666667		0	3.66667	1.66667	1.33333		MonkeyB_10	0	1.66667	2	1.33333		0	3.33333	2.33333	2.66667		MonkeyB_10	0	1.66667	2.66667	1		0	0.666667	3.66667	2		MonkeyB_10	1	2.33333	2	1.66667		0.333333	3.33333	1.33333	2.33333
MonkeyB_11	0.666667	1	2	0.666667		0	3.66667	1	1.66667		MonkeyB_11	0	1.33333	2	1.33333		0	2	4.66667	3		MonkeyB_11	0	2.33333	2	1		0.333333	2.66667	0.666667	1.33333		MonkeyB_11	0	1.66667	3.33333	0.333333		0	3	3	0.333333
MonkeyB_12	0	1.33333	4.66667	1		0	3	3.66667	3		MonkeyB_12	0	2.66667	2.33333	0.666667		0	4.33333	1.66667	3.33333		MonkeyB_12	0.333333	1.33333	4	0.333333		0	2.33333	2.66667	1.33333		MonkeyB_12	0	3.33333	2	0.666667		0	3	1	1
MonkeyB_13	0	2	2.66667	0.333333		0	2	3	1.66667		MonkeyB_13	0	4.66667	4.66667	1		0.333333	5.66667	2	1.33333		MonkeyB_13	0	3	1.66667	1.66667		0	2.66667	3.66667	1		MonkeyB_13	0.333333	2.66667	1.66667	0.333333		0	0.333333	3.66667	1.33333
MonkeyB_14	0	4.33333	3.66667	0		0	2.33333	4	1		MonkeyB_14	0	1.66667	2.33333	1		0	2.66667	0.666667	2		MonkeyB_14	0.666667	3.33333	1.66667	2.33333		0	0.666667	2.33333	3.66667		MonkeyB_14	1	1	3.66667	0.666667		0	0.333333	2.66667	4
MonkeyB_15	0	1.66667	3.66667	1.66667		0	1.33333	2	3.33333		MonkeyB_15	0	2	1.33333	0.666667		0	1	1.66667	0.666667		MonkeyB_15	0	1.66667	1	2		0	3.33333	2	1.66667		MonkeyB_15	0	1	4.33333	0.666667		0	2.66667	2.66667	1.33333
MonkeyB_16	0	1.66667	6	0.333333		0	0.666667	4	2		MonkeyB_16	0	4.33333	1.66667	1.33333		0	3.33333	4.33333	1.66667		MonkeyB_16	0	3.66667	2.66667	0.333333		0	3	2.33333	3.33333		MonkeyB_16	0	1.33333	6	0.666667		0	2.33333	1.66667	2.33333
MonkeyB_17	0	2	2	0		0	2.66667	2.66667	2		MonkeyB_17	0	1	3.66667	0.666667		0.333333	4	0.666667	4		MonkeyB_17	0	3.66667	2.33333	0.333333		0	2	3.66667	2.66667		MonkeyB_17	0	2	2.66667	4		0.333333	0.666667	4	2.66667
MonkeyB_18	0	2.66667	4.33333	1		0	2.33333	2.66667	1		MonkeyB_18	0.333333	1.66667	4.33333	0.666667		0	1.66667	3	1.66667		MonkeyB_18	0.333333	3.66667	1.33333	1.33333		0	2.33333	3.33333	0.333333		MonkeyB_18	0	3.33333	4.33333	0.666667		0	2.33333	2.33333	0.666667
MonkeyB_19	0	1.33333	3.66667	1		0	0	0.333333	2		MonkeyB_19	0	4.66667	2.33333	1		0	6.33333	2.66667	1.66667		MonkeyB_19	0	2.33333	2.33333	0		0	4	1	2.33333		MonkeyB_19	0	2	5.33333	1.66667		0	5.66667	3	0.666667
MonkeyB_20	0	3.33333	1.33333	1		0	1	2.33333	0		MonkeyB_20	0	4	2.66667	1.33333		0.333333	5.33333	2.66667	0.666667		MonkeyB_20	0	3.33333	3.66667	0.666667		0	2	0.333333	2		MonkeyB_20	0.333333	0	2.66667	0.666667		0.333333	1.66667	4.33333	6
Mean	0.0583333	2.56667	2.825	0.65		0.0416667	2.46667	2.375	1.9		Mean	0.075	2.81667	3.08333	0.991667		0.0583333	2.89167	2.6	2.1		Mean	0.0769231	2.46154	2	0.982906		0.0598291	2.1453	1.82906	1.75214		Mean	0.133333	2.64167	3.15833	1.08333		0.05	2.875	2.375	2.13333
Count	40	40	40	40		40	40	40	40		Count	40	40	40	40		40	40	40	40		Count	39	39	39	39		39	39	39	39		Count	40	40	40	40		40	40	40	40
SD	0.0263861	0.186129	0.192815	0.0835041		0.0176525	0.181714	0.179103	0.213237		SD	0.0252833	0.233867	0.200338	0.129368		0.0235324	0.237024	0.17871	0.183818		SD	0.0334491	0.169948	0.150473	0.124847		0.0207513	0.180299	0.189257	0.151821		SD	0.0427008	0.24149	0.203246	0.136996		0.0190591	0.227299	0.170965	0.20318
SCI	Proximal					Distal					SCI	Proximal					Distal					SCI	Proximal					Distal					SCI	Proximal					Distal
M1	Filopodia	Thin	Stubby	Mushroom		Filopodia	Thin	Stubby	Mushroom		SMA	Filopodia	Thin	Stubby	Mushroom		Filopodia	Thin	Stubby	Mushroom		PMd	Filopodia	Thin	Stubby	Mushroom		Filopodia	Thin	Stubby	Mushroom		PMv	Filopodia	Thin	Stubby	Mushroom		Filopodia	Thin	Stubby	Mushroom
MonkeyC_1											MonkeyC_1	0	2.66667	1	1		1.66667	4.33333	1.66667	3		MonkeyC_1	0	1	1.33333	0.333333		0	3.33333	2.33333	0.333333		MonkeyC_1	0	2.66667	2.33333	0.333333		0	2.33333	1	0
MonkeyC_2	0	0.333333	3	0		0	1	2.66667	0.333333		MonkeyC_2	0	0.333333	1.66667	0		0	1.33333	1.66667	0		MonkeyC_2	0.333333	4	2.33333	0		0	0.333333	1.33333	0		MonkeyC_2	0	1	1.33333	0.333333		0	1.33333	1.66667	0.666667
MonkeyC_3											MonkeyC_3	0.333333	1.66667	2.33333	0.666667		0.333333	0.333333	1	3.33333		MonkeyC_3	0	0.333333	2.33333	0		0.666667	1.66667	1.66667	1.33333		MonkeyC_3	0	1.66667	1.33333	0.666667		0	2.33333	1.33333	1.33333
MonkeyC_4	0.333333	1.66667	0.333333	2.66667		0.333333	3	1.33333	2.66667		MonkeyC_4	0.666667	2	0.333333	1		1.33333	1	0.666667	0.666667		MonkeyC_4	0	3.66667	2	0.666667		0.333333	3	1	0.666667		MonkeyC_4	0	1.33333	1	0.666667		0	2.33333	1.66667	0.666667
MonkeyC_5	0	1.33333	0.333333	1		0	2.33333	1	1.33333		MonkeyC_5	0	0.666667	1.33333	1.33333		1.33333	2.66667	1	1		MonkeyC_5	0	2	2.33333	0		0	2	2.66667	1.66667		MonkeyC_5	0.333333	2.66667	1.33333	0		0.333333	2	1.33333	0.333333
MonkeyC_6	0.666667	0.666667	1.33333	0.333333		0.333333	0.666667	0.666667	0.666667		MonkeyC_6	1	2.33333	0.666667	0.333333		0.333333	1.66667	2	2		MonkeyC_6	0	2	0.666667	0.666667		0	1.66667	0.333333	1.33333		MonkeyC_6
MonkeyC_7	0.333333	2.66667	1.66667	1		1	2.33333	1.33333	1.33333		MonkeyC_7	0	0.333333	0.333333	1.33333		0	1.33333	0.333333	1.33333		MonkeyC_7	0	1.33333	2	0		0.333333	1.66667	1.33333	1		MonkeyC_7	0.666667	1.66667	0.666667	0.333333		0	1.33333	1	1
MonkeyC_8	0	3.66667	1.33333	0		0.333333	2.66667	1.33333	1.33333		MonkeyC_8	0	3	0.666667	0.666667		1	2.33333	0.333333	1.66667		MonkeyC_8	0	1.33333	1.33333	0.333333		1.33333	3	1.66667	1		MonkeyC_8
MonkeyC_9	0	1	1	0.666667		0	3	1.33333	1		MonkeyC_9											MonkeyC_9	0.333333	2	1.33333	0		1.33333	4.66667	0.666667	1		MonkeyC_9	0	0.666667	1.33333	0.666667		0.666667	1.66667	1.33333	1.33333
MonkeyC_10	0	3	0.666667	0.333333		0	2.33333	0.333333	1.33333		MonkeyC_10	0.333333	1.66667	1.33333	1.33333		1.66667	3	0.333333	0.666667		MonkeyC_10	0	0	0.666667	0.333333		1	2.66667	1.66667	1.33333		MonkeyC_10	0	0.333333	2.66667	0		0.333333	2	3	0.333333
MonkeyC_11	0.333333	1.33333	1.33333	1.33333		0	0.666667	0.666667	0.666667		MonkeyC_11	0	1	0.666667	0.666667		0.333333	2.33333	0.666667	2		MonkeyC_11	0.666667	3.66667	0.333333	1		0	0	2.33333	0.666667		MonkeyC_11	0.333333	1.33333	0.666667	0		0	3.33333	1.33333	0.666667
MonkeyC_12	0.333333	0.333333	1	0		0.333333	2.33333	1	1		MonkeyC_12	0	0	0	0.333333		0	1.33333	1	2.33333		MonkeyC_12	0	2	1	0		0.333333	1	1.66667	2.66667		MonkeyC_12	0	1	1.66667	0		0	1	2	0
MonkeyC_13	0	1	0.666667	0		0	2	0.666667	1		MonkeyC_13	1.33333	3.33333	2	0.666667		0.666667	2	1	1.33333		MonkeyC_13	0.333333	3.33333	1	0.666667		0.666667	1	2	0.666667		MonkeyC_13	0	1	1	1		1	1.33333	2	0.666667
MonkeyC_14	0	0.333333	0.666667	0.666667		0	1	0.666667	1.66667		MonkeyC_14	0.666667	2	0.666667	1.33333		1	2.33333	0.666667	1.66667		MonkeyC_14	0	0.666667	1.33333	0.333333		0	2.33333	0.333333	2		MonkeyC_14	0	2.66667	1	0		0.333333	3.33333	1.33333	0
MonkeyC_15	0	0.666667	0.666667	0.333333		0	1	0	1		MonkeyC_15											MonkeyC_15	0	0.666667	2.33333	0		0.333333	2	3	0		MonkeyC_15	0	1.66667	0.333333	0		0	2.33333	1	0.666667
MonkeyC_16	0.333333	2.66667	1	0.333333		0.333333	2.66667	1.66667	1.33333		MonkeyC_16	0	3	2.33333	1.66667		1	2.33333	0.666667	0.666667		MonkeyC_16	0.333333	0.333333	0.333333	0.666667		0	2.33333	1.33333	2.33333		MonkeyC_16	0	0	2	0		0	1	0.333333	1
MonkeyC_17						0	2.33333	1.33333	0.333333		MonkeyC_17											MonkeyC_17	0	0.666667	0.666667	0		0	2	3.33333	0.666667		MonkeyC_17	0	1.33333	1	0.333333		0	2.33333	2.66667	0
MonkeyC_18	0	1.33333	0.666667	0		0.333333	1.33333	0	1.33333		MonkeyC_18	0.333333	0.666667	1.66667	0		0	1.66667	1	1.33333		MonkeyC_18	0	1	1.66667	0		0.333333	1.33333	1.66667	0.666667		MonkeyC_18	0.333333	2.66667	1.33333	0		0.333333	2	1.33333	0.333333
MonkeyC_19	0	1.66667	1.33333	0.333333		0.333333	1.66667	0	2.33333		MonkeyC_19	0.333333	1.66667	0.666667	2		0.333333	1.66667	0.666667	0.333333		MonkeyC_19	0.333333	1.33333	2.33333	0.333333		0.333333	0.666667	0.666667	1.66667		MonkeyC_19	0	1	0.666667	0		0	4.33333	0	1.33333
MonkeyC_20	0	0.666667	0.666667	0.333333		0	2.66667	0.333333	0.666667		MonkeyC_20	0	0.666667	1	0.333333		0.666667	2.33333	0.666667	1.33333		MonkeyC_20	0	1.66667	2	0.333333		0	1.66667	0.666667	1		MonkeyC_20	0	1	1.33333	0.333333		0	3.33333	1	0
MonkeyD_1	0	1	3	0.333333		0	4	2	1		MonkeyD_1	0.333333	1.66667	1.66667	1		0.666667	2	0.666667	1.33333		MonkeyD_1	0.333333	1	0.666667	0.666667		0.666667	1	1.33333	1		MonkeyD_1
MonkeyD_2	0	1.33333	0.333333	0.666667		1	1.33333	1.33333	2		MonkeyD_2	0.333333	3.33333	1	0		0	3.33333	1	1.33333		MonkeyD_2	0.333333	3	1	0.666667		0	1	1.66667	1		MonkeyD_2	0.333333	2.33333	1.66667	0.666667		1	2.33333	1.66667	1.66667
MonkeyD_3	0.333333	1.33333	1	1		0	0	1	2		MonkeyD_3											MonkeyD_3	0.333333	3	0	1.33333		0.333333	2	0.333333	1.66667		MonkeyD_3	0	1.33333	0.666667	2.33333		0.666667	1.33333	0	2
MonkeyD_4	0	2.66667	0.333333	1		0	2.66667	1.33333	2		MonkeyD_4	0	1.66667	1	0.666667		0.333333	1.66667	0	1.66667		MonkeyD_4	0	1.33333	2	0		0.333333	2.66667	0.666667	1.66667		MonkeyD_4	0	1.33333	2.33333	0		0	1.33333	1.33333	0.666667
MonkeyD_5	0	1.33333	1.33333	1.33333		0.333333	1.33333	1	2.33333		MonkeyD_5	0	1.66667	2	0		0.333333	0.333333	2	0.666667		MonkeyD_5	0	0.666667	3	0.666667		0	2	2.33333	2.33333		MonkeyD_5	0.666667	1	2	1		0	0.666667	1.33333	3.33333
MonkeyD_6	0.333333	2.33333	0.333333	0.333333		0.666667	1.33333	0.666667	0.333333		MonkeyD_6	0.333333	1.33333	1	2		0	2.33333	1	3		MonkeyD_6	0.333333	1	2.33333	1.33333		0	2.33333	1	3.33333		MonkeyD_6	0.333333	2.33333	1	0		0	2.33333	1	2
MonkeyD_7	0.666667	1	0	0.666667		0.333333	2.33333	0.333333	1		MonkeyD_7	0	3.33333	1	0.666667		1	3.66667	0.333333	1		MonkeyD_7	0	1.66667	1.33333	2		0	1.66667	1.66667	1.66667		MonkeyD_7	0.333333		2	0.333333		0	3	3	2.33333
MonkeyD_8											MonkeyD_8											MonkeyD_8	0	2	1.66667	1.66667		0	0.666667	2.33333	1.66667		MonkeyD_8	0	1	1	1		0	1.66667	1	1.33333
MonkeyD_9	0	2	1	1.33333		0.666667	3.33333	0	2		MonkeyD_9	0	1	1.66667	0		0	1.33333	3	1		MonkeyD_9	0.666667	2.33333	1.66667	2.33333		0.333333	3	2	1.33333		MonkeyD_9
MonkeyD_10											MonkeyD_10	0	1.33333	1.33333	0		0	2.33333	2.33333	1.66667		MonkeyD_10	0.333333	3	1.66667	1.66667		1	1.33333	0.666667	2.66667		MonkeyD_10	0	2.33333	0.666667	1.33333		0	3.66667	1.66667	1
MonkeyD_11	0	1.66667	0.333333	1.33333		0	3	0	2.66667		MonkeyD_11	0	2.66667	0.666667	1.33333		0.333333	1	1.33333	1		MonkeyD_11	0	0.666667	0.666667	0.666667		0	3.66667	0	2		MonkeyD_11	0.333333	2	1.33333	0.666667		0.666667	3.33333	0.666667	1.33333
MonkeyD_12	0	2.33333	2.66667	1		0	2.33333	2.33333	0.666667		MonkeyD_12	0	2.33333	1	1.66667		0	0	1	3.33333		MonkeyD_12	0	3	1	1.33333		0	2	2	1.66667		MonkeyD_12	0	1	1.66667	1		0	2.33333	0.666667	0.333333
MonkeyD_13	0	2.33333	0.666667	1.66667		0	2	0.666667	2		MonkeyD_13	0	1.66667	2	0.666667		0	2.66667	1	1.33333		MonkeyD_13	0	2.66667	2	0.666667		0	1.33333	2.33333	1.33333		MonkeyD_13	0.666667	1.66667	1	2		0.666667	2.66667	1.33333	1.33333
MonkeyD_14	0	2	0.666667	1.66667		0	2.33333	2	1.33333		MonkeyD_14	0	2	1.66667	0.666667		1	3.33333	0.666667	1		MonkeyD_14	0	4	3	0.666667		0.333333	0.666667	2	2.33333		MonkeyD_14	0.333333	2.66667	0.666667	0		0	3.33333	0.333333	0.333333
MonkeyD_15	0	1.66667	0.666667	1		0.333333	1.66667	1.33333	2.66667		MonkeyD_15											MonkeyD_15	0	4	0.666667	1.33333		0	1.33333	0.666667	3.33333		MonkeyD_15	0	1	1.33333	0.666667		0	2.66667	0.666667	1
MonkeyD_16	0	1.66667	2	0		0	3.33333	0.333333	2.33333		MonkeyD_16	1	2.66667	1	1.33333		0.333333	3.33333	2	1		MonkeyD_16	0	1.33333	0.333333	0.666667		0	2.66667	0.666667	1.33333		MonkeyD_16	0.333333	1	0.666667	0.333333		0	3.33333	0	1
MonkeyD_17	0.333333	1.66667	0	0.666667		0	1.33333	2.33333	2		MonkeyD_17	0	3	1	1		0.666667	2.66667	1.33333	1.33333		MonkeyD_17	0	3	1.33333	0		0	2.66667	1.33333	1.33333		MonkeyD_17	0	3	0.666667	0		0.333333	2.33333	1	0
MonkeyD_18	0	1	0.666667	0.333333		0.666667	2	0.666667	0		MonkeyD_18	0	2.33333	2.33333	0.666667		0	3.33333	1.66667	0.333333		MonkeyD_18	0	2	2	0.333333		0	3	0.333333	1		MonkeyD_18	0	1.66667	1.66667	0.666667		0	3	1.66667	1
MonkeyD_19	0	2	1.66667	0.333333		0	1.66667	2	2		MonkeyD_19	0	0.333333	1.66667	1		0	0.666667	2	1.66667		MonkeyD_19	0	2.33333	2.33333	0.666667		0	2.33333	0.666667	1.33333		MonkeyD_19	0.666667	1	1	0.666667		0	3.66667	0.333333	2
MonkeyD_20	1.33333	2.33333	0.666667	0.666667		0	2.66667	1	0.666667		MonkeyD_20	0	1.33333	1.33333	0		0.666667	2.66667	0.333333	2.66667		MonkeyD_20	0	4.33333	3.33333	1		0	2	1	1.33333		MonkeyD_20	0	1.33333	2.33333	1		0	2	1.33333	2
Mean	0.152381	1.6	1	0.704762		0.203704	2.0463	1.01852	1.39815		Mean	0.205882	1.78431	1.23529	0.803922		0.5	2.07843	1.08824	1.47059		Mean	0.116667	1.98333	1.53333	0.633333		0.25	1.94167	1.41667	1.43333		Mean	0.157407	1.53333	1.2963	0.509259		0.175926	2.35185	1.23148	0.972222
Count	35	35	35	35		36	36	36	36		Count	34	34	34	34		34	34	34	34		Count	40	40	40	40		40	40	40	40		Count	36	35	36	36		36	36	36	36
SD	0.0480096	0.135831	0.126727	0.101134		0.0483917	0.145571	0.120218	0.123027		SD	0.0597325	0.164051	0.103923	0.101599		0.0881692	0.174679	0.116315	0.14429		SD	0.0305458	0.188316	0.128989	0.0953327		0.0593771	0.152326	0.127852	0.122416		SD	0.0386868	0.125394	0.097389	0.0943614		0.0505457	0.147253	0.122308	0.129696

## Sheet: Fig.8a
Figure 8a			Morphology of basal dendrites of large layer V pyramidal neurons in M1 face region
Normal
Radius (µm)	MonkeyA_M1_1	MonkeyA_M1_2	MonkeyA_M1_3	MonkeyA_M1_4	MonkeyA_M1_5	MonkeyA_M1_6	MonkeyA_M1_7	MonkeyA_M1_8	MonkeyA_M1_9	MonkeyA_M1_10	MonkeyA_M1_11	MonkeyA_M1_12	MonkeyA_M1_13	MonkeyA_M1_14	MonkeyA_M1_15	MonkeyA_M1_16	MonkeyA_M1_17	MonkeyA_M1_18	MonkeyA_M1_19	MonkeyA_M1_20	MonkeyB_M1_1	MonkeyB_M1_2	MonkeyB_M1_3	MonkeyB_M1_4	MonkeyB_M1_5	MonkeyB_M1_6	MonkeyB_M1_7	MonkeyB_M1_8	MonkeyB_M1_9	MonkeyB_M1_10	MonkeyB_M1_11	MonkeyB_M1_12	MonkeyB_M1_13	MonkeyB_M1_14	MonkeyB_M1_15	MonkeyB_M1_16	MonkeyB_M1_17	MonkeyB_M1_18	MonkeyB_M1_19	MonkeyB_M1_20	Mean	Count	SD
30	7	3	4	4	9	4	2	3	4	5	4	3	3	4	4	5	3	4	2	3	7	4	7	3	4	5	3	6	7	5	6	7	3	2	3	6	5	6	5	4	4.45	40	0.260547
40	11	6	4	7	10	6	3	6	5	6	5	5	5	6	6	5	3	6	4	4	12	5	9	5	4	7	6	7	8	8	8	11	5	4	6	8	7	8	6	5	6.3	40	0.33817
50	13	7	7	8	13	7	4	6	8	6	6	7	8	8	5	8	5	7	7	7	15	6	10	8	7	8	8	8	9	11	11	11	7	7	8	15	8	13	8	7	8.3	40	0.410128
60	12	8	11	10	13	10	5	6	8	6	10	8	10	9	7	8	7	9	8	8	17	9	10	8	7	9	8	10	9	13	10	12	8	7	8	11	8	14	9	9	9.225	40	0.369489
70	14	6	9	11	13	12	8	6	8	5	12	10	6	6	7	10	8	11	10	9	15	9	9	7	7	8	10	11	9	10	9	12	6	7	10	12	8	12	8	8	9.2	40	0.377577
80	10	6	10	10	11	8	8	8	7	4	13	10	5	7	8	9	8	12	11	8	14	9	9	7	8	5	11	9	9	10	7	11	4	8	10	11	7	9	8	8	8.675	40	0.351531
90	4	7	7	9	9	7	7	8	7	3	13	9	3	5	5	10	8	10	13	8	9	6	6	6	9	5	10	7	8	10	6	8	3	7	11	10	7	9	7	8	7.6	40	0.376897
100	2	6	6	7	8	5	8	8	8	1	12	7	3	5	4	9	8	10	15	9	7	4	5	5	9	5	8	6	6	7	5	9	3	7	10	9	5	8	7	7	6.825	40	0.420451
110	2	6	4	6	7	3	7	6	6		11	7	3	3	2	9	7	10	13	10	6	3	3	5	11	5	5	4	5	6	5	5	2	6	9	7	3	5	4	7	5.84615	39	0.430827
120	2	6	3	5	5	2	5	6	7		11	5	2	2	2	7	5	9	13	8	4	3	2	5	11	5	5	4	3	6	5	3	2	4	8	7	2	5	3	4	5.02564	39	0.435421
130	2	4	3	4	3	2	5	4	7		9	5	2	2		6	2	9	12	8	4	2	2	5	11	4	4	4	2	4	5	3	1	3	8	6	1	3	2	3	4.36842	38	0.4389
140	2	3	3	4	3	2	2	1	6		9	3	2	1		6	2	9	12	7	4	1	1	4	9	4	2	3	2	3	4	1	1	3	7	3		2	1	2	3.62162	37	0.447468
150	1	2	3	3	1	1	2	1	5		8	1	2			6	2	5	11	4	2		1	2	8	4	2	2	2	3	3	1	1	3	5	3		2		1	3.02941	34	0.403826
160	1	1	3	3	1	1	1	1	5		8	1	2			4	2	5	10	3	1		1	2	8	3	2	1	1	3	1		1	3	4	3		1		1	2.66667	33	0.400442
170	1	1	3	2		1	1	1	5		6		2			4	2	4	10	4	1		1	1	7	3			1	2	1		1	1	4	3		1			2.64286	28	0.421682
180		1	3	2		1		1	4		6		2			4	1	3	8	2	1		1		5	2			1	2	1		1	1	4	1					2.41667	24	0.385031
190		1	1	2		1		1	4		6		2			2		1	7	2	1		1		4				1	1	1				2	1					2.1	20	0.396697
200		0	1	1		1			3		5		1			1		1	5	2	1				3				1	1					2	1					1.76471	17	0.348626
210			1	1					2		4		1					1	4	2	1				2										2	1					1.83333	12	0.321769
SCI
Radius (µm)	MonkeyC_M1_1	MonkeyC_M1_2	MonkeyC_M1_3	MonkeyC_M1_4	MonkeyC_M1_5	MonkeyC_M1_6	MonkeyC_M1_7	MonkeyC_M1_8	MonkeyC_M1_9	MonkeyC_M1_10	MonkeyC_M1_11	MonkeyC_M1_12	MonkeyC_M1_13	MonkeyC_M1_14	MonkeyC_M1_15	MonkeyC_M1_16	MonkeyC_M1_17	MonkeyC_M1_18	MonkeyC_M1_19	MonkeyC_M1_20	MonkeyD_M1_1	MonkeyD_M1_2	MonkeyD_M1_3	MonkeyD_M1_4	MonkeyD_M1_5	MonkeyD_M1_6	MonkeyD_M1_7	MonkeyD_M1_8	MonkeyD_M1_9	MonkeyD_M1_10	MonkeyD_M1_11	MonkeyD_M1_12	MonkeyD_M1_13	MonkeyD_M1_14	MonkeyD_M1_15	MonkeyD_M1_16	MonkeyD_M1_17	MonkeyD_M1_18	MonkeyD_M1_19	MonkeyD_M1_20	Mean	Count	SD
30	7	7	6	7	5	4	7	5	7	5	6	6	5	3	7	5	5	7	6	4	5	4	5	4	5	5	6	3	6	7	4	5	4	4	7	6	6	3	4	3	5.25	40	0.204908
40	9	13	7	10	11	8	9	6	11	5	8	7	7	6	8	7	8	11	9	4	7	6	7	6	7	6	7	3	10	8	7	7	9	5	9	10	7	5	5	5	7.5	40	0.335888
50	12	16	10	13	14	10	8	7	12	7	8	9	8	9	10	12	11	11	13	5	8	7	9	8	10	8	10	5	13	11	8	7	10	9	8	14	6	7	7	4	9.35	40	0.4275
60	13	18	9	13	15	9	9	8	12	6	10	10	10	9	6	9	15	13	16	8	8	9	10	9	15	8	11	5	12	8	8	6	9	10	9	14	9	7	6	4	9.875	40	0.502797
70	11	17	11	14	12	10	9	5	12	6	9	9	11	8	5	8	14	11	14	10	8	9	11	9	13	10	9	6	11	7	7	5	9	11	10	11	14	7	7	3	9.575	40	0.468067
80	10	14	10	15	11	6	5	2	12	7	5	8	10	4	4	6	12	10	11	7	9	10	10	9	13	11	5	5	9	5	3	5	6	11	9	9	10	6	7	4	8.125	40	0.50152
90	10	12	9	10	10	4	2	2	7	7	5	10	9	3	3	2	9	9	8	7	5	10	9	8	13	10	5	5	9		2	4	6	10	9	6	10	4	4	2	6.89744	39	0.502081
100	7	10	9	9	5	3	1	1	6	6	3	10	10	2	2	1	5	8	5	6	3	11	7	5	11	8	2	4	7		1	3	6	7	7	5	8	3	3	3	5.46154	39	0.480168
110	5	9	8	5	1	2	1		5	4	3	8	7	2	2	1	1	3	6	6	3	9	7	3	10	7	1	4	5		1	1	4	6	6	1	5	3	2	3	4.21053	38	0.42863
120	3	8	5	4		1			3	2	2	6	6	2	2		1	3	5	3	1	6	5	2	9	7		3	3		1	1	4	6	6	1	4	2	1	3	3.55882	34	0.378078
130	2	6	3	3					2	1		3	2	1	1			1	4	2	1	5	5	1	4	6		1	1				4	4	5	1	4	2	1	3	2.72414	29	0.309523
140	1	2	1	2					2			2	2		1			1	2	1	1	5	3	1	2	6							3	3	4	1	4	1	1	1	2.12	25	0.278807
150	1	2		1								1	1						2			4	3	1	1	6							3	3	4	1	2	1			2.17647	17	0.355992
160	1	2		1															2			4	2			5							3	1	2		1				2.18182	11	0.400413
170				1															1			4	2			3							3	1	2						2.125	8	0.398098
180				1															1			3	2			3							3	1	1						1.875	8	0.350382
190																			1			2				3							3	1							2	5	0.447214
200																			1			1				2							2	1							1.4	5	0.244949
210																										1							1								1	2	0
30
40
50
60
70
80
90
100
110
120
130
140
150
160
170
180
190
200
210
220
230
240
250
260
270
280
290
300
310
320
330
340
350
360
370
1ML
20
30
40
50
60
70
80
90
100
110
120
130
140
150
160
170
180
190
200
210
220
230
240
250
260
270
280
290
300
310
320
330
340
350
360
370
1MR
20
30
40
50
60
70
80
90
100
110
120
130
140
150
160
170
180
190
200
210
220
230
240
250
260
270
280
290
300
310
320
330
340
350
360
370

[truncated: 1 more sheets: Fig.8b]
